# Supplementary material for: SALM4 negatively regulates NMDA receptor function and fear memory consolidation
Source: Commun Biol. 2021 Sep 29;4:1138. doi: 10.1038/s42003-021-02656-3 (PMC8481232; doi:10.1038/s42003-021-02656-3)
Supplement: Supplementary file 4 — Supplementary Data 1 [file 42003_2021_2656_MOESM4_ESM.xlsx]

## Sheet: Fig 1
Fig 1 raw data values
a,b																						Context A
Pre-expose	1	2	3	4	5	6	7	8	9	10	11	12	13	14	15						Context A	1	2	3	Context B		Context A
	1	4	18	51	59	4	14	16	17	82	56	89	93	96		av	sd	se			Pre-expose	CS+ US+	CS+ US+	CS+ US+	CS-	CS+	CS-
WT	1.56	1.86	1.34	3.27	0	2.15	10.69	4.53	8.23	3.56	3.64	1.63	7.94	7.87		4.16214	3.24116	0.866237		WT	4.16214	30.6721	38.7471	45.4779	7.61786	30.6893	32.8622
	12	17	19	54	55	13	16	25	59	48	54	58	81	60	79	av	sd			SE	0.866237	2.76245	3.23057	3.68659	1.91488	3.21174	3.11918
KO	3.71	4.97	3.34	2	0	3.04	3.64	3.34	6.68	7.57	7.87	3.19	0.67	6.98	2.75	3.98333	2.39099	0.61735		KO	3.98333	36.1607	43.9227	47.7693	13.8927	39.438	46.5733
																				SE	0.61735	3.50849	3.82187	4.79599	3.28154	3.72113	4.11304
cued shock
	1	4	18	51	59	4	14	16	17	56	82	89	93	96		av	sd	se		Pre-expose	WT	KO	Shock 1	WT	KO	Shock 2	WT	KO	Shock 3	WT	KO	CS-	WT	KO	CS+	WT	KO	context A	WT	KO
WT	14.09	29.89	46.17	25.88	33.66	13.12	30.38	27.22	26.25	38.03	29.28	25.52	47.27	42.65		30.6721	10.3362	2.76245		1	1.56	3.71	1	14.09	25.64	1	21.41	34.8	1	28.12	47.32	1	0.44	8.3	1	16.2	33.88	1	29.03	50.04
	21.41	26	51.72	32.44	46.37	17.75	40.65	38.05	37.09	48.66	37.98	32.7	57.25	54.39		38.7471	12.0877	3.23057		2	1.86	4.97	2	29.89	28.19	2	26	39.69	2	29.91	47.32	2	3.85	20.62	2	37.3	56.02	2	38.08	59.91
	28.12	29.91	55.8	42.41	59.37	25.89	54.02	52.47	28.25	50.89	41.07	40.36	58.93	69.2		45.4779	13.794	3.68659		3	1.34	3.34	3	46.17	32.93	3	51.72	38.55	3	55.8	70.09	3	11.28	4.9	3	38.93	28.23	3	25.61	46.18
	12	17	19	54	55	13	16	25	59	48	54	58	81	60	79	av	sd	se		4	3.27	2	4	25.88	37.18	4	32.44	53.44	4	42.41	47.32	4	20.18	1.19	4	30.31	21.1	4	42.54	42.76
KO	25.64	28.19	32.93	37.18	33.29	48.24	48.97	22.48	22.11	58.08	49.45	32.32	9.48	53.22	40.83	36.1607	13.5883	3.50849		5	0	0	5	33.66	33.29	5	46.37	46.37	5	59.37	50	5	1.19	0	5	7.73	15.3	5	28.06	23.83
	34.8	39.69	38.55	53.44	46.37	58.59	60.5	28.68	27.34	64.12	56.49	31.36	13.38	56.68	48.85	43.9227	14.802	3.82187		6	2.15	3.04	6	13.12	48.24	6	17.75	58.59	6	25.89	72.32	6	8.01	14.54	6	20.36	38.93	6	13.81	56.94
	47.32	47.32	70.09	47.32	50	72.32	53.57	28.25	24.66	71.87	66.52	42.6	11.66	56.25	26.79	47.7693	18.5748	4.79599		7	10.69	3.64	7	30.38	48.97	7	40.65	60.5	7	54.02	53.57	7	1.93	36.65	7	35.96	47.4	7	37.86	71.34
																				8	4.53	3.34	8	27.22	22.48	8	38.05	28.68	8	52.47	28.25	8	23.29	12.91	8	29.53	42.88	8	26.65	45.81
auditory																				9	8.23	6.68	9	26.25	22.11	9	37.09	27.34	9	28.25	24.66	9	4.3	11.28	9	28.93	35.76	9	54.12	22.35
	1	4	18	51	59	4	14	16	17	56	82	89	93	96		av	sd	se		10	3.56	7.57	10	38.03	58.08	10	48.66	64.12	10	50.89	71.87	10	3.7	28.89	10	42.2	48.14	10	41.95	68.3
WT	0.44	3.85	11.28	20.18	1.19	8.01	1.93	23.29	4.3	3.7	0	12.46	9.2	6.82		7.61786	7.16483	1.91488		11	3.64	7.87	11	29.28	49.45	11	37.98	56.49	11	41.07	66.52	11	0	16.59	11	19.76	69.24	11	36.08	65.92
	16.2	37.3	38.93	30.31	7.73	20.36	35.96	29.53	28.93	42.2	19.76	34.77	32.1	55.57		30.6893	12.0172	3.21174		12	1.63	3.19	12	25.52	32.32	12	32.7	31.36	12	40.36	42.6	12	12.46	3.56	12	34.77	39.38	12	46.96	39.76
	12	17	19	54	55	13	16	25	59	48	54	58	81	60	79	av	sd	se		13	7.94	0.67	13	47.27	9.48	13	57.25	13.38	13	58.93	11.66	13	9.2	4.3	13	32.1	25.71	13	22.92	47.63
KO	8.3	20.62	4.9	1.19	0	14.54	36.65	12.91	11.28	28.89	16.59	3.56	4.3	40.36	4.3	13.8927	12.7094	3.28154		14	7.87	6.98	14	42.65	53.22	14	54.39	56.68	14	69.2	56.25	14	6.82	40.36	14	55.57	56.17	14	42.14	40.73
	33.88	56.02	28.23	21.1	15.3	38.93	47.4	42.88	35.76	48.14	69.24	39.38	25.71	56.17	33.43	39.438	14.4119	3.72113		15		2.75	15		40.83	15		48.85	15		26.79	15		4.3	15		33.43	15		39.17
Context
	1	4	18	51	59	4	14	16	17	56	82	89	93	96		av	sd	se
WT	29.03	38.08	25.61	42.54	28.06	13.81	37.86	26.65	54.12	41.95	36.08	46.96	22.92	42.14		32.8622	11.6709	3.11918
	12	17	19	54	55	13	16	25	59	48	54	58	81	60	79	av	sd	se
KO	50.04	59.91	46.18	42.76	23.83	56.94	71.34	45.81	22.35	68.3	65.92	39.76	47.63	40.73	39.17	46.5733	15.9297	4.11304
c,d
Pre-expose					US (Total)					After 24 hrs					After 1 week							Pre-exposure	Shock 1	Shock 2	Shock 3	After 24 hrs	After 1 week
	WT	% freeze	KO	% freeze		WT	% freeze	KO	% freeze		WT	% freeze	KO	% freeze		WT	% freeze	KO	% freeze		WT	1.229	31.779	42.487	49.526	40.131	22.869
1	66	0	64	1.6	1	66	23.42	64	24.84	1	66	29.47	64	77.74	1	66	27.25	64	36.33		se	0.6457	5.19851	6.64364	7.2475	6.27416	3.9171
2	56	0.36	65	0.36	2	56	25.85	65	36.78	2	56	44.79	65	33.48	2	56	19.61	65	20.39		KO	1.59786	33.4793	44.18	53.39	51.5757	35.275
3	45	5.34	58	3.65	3	45	24.93	58	16.13	3	45	60.37	58	37.22	3	45	18.36	58	22.73		se	0.71602	3.71418	4.29371	4.9678	4.2965	4.06954
4	53	0	60	0.36	4	53	15.94	60	16.76	4	53	29.56	60	63.4	4	53	28.16	60	49.47
5	37	0	51	2.23	5	37	26.18	51	32.5	5	37	46.39	51	72.75	5	37	27.09	51	64.62
6	5	4.36	42	0	6	5	28.41	42	19.95	6	5	66.84	42	58.59	6	5	45.5	42	25.4		US (shock 1, 2, 3)
7	74	2.23	43	0	7	74	29.83	43	23.06	7	74	64.08	43	52	7	74	33.93	43	24.33		WT	1	2	3	4	5	6	7	8	9	10
8	79	0	44	0	8	79	1.16	44	18.25	8	79	7.13	44	41.14	8	79	3.12	44	31.73		Shock 1	39.02	43.09	40.27	26.6	42.28	46.74	49.18	1.93	17.24	11.44
9	85	0	4	9.71	9	85	10.34	4	26.98	9	85	33.07	4	45.72	9	85	18.27	4	41.59		Shock 2	54.57	54.91	56.35	35.41	62.36	53.9	62.28	2.9	25	17.19
10	86	0	23	0	10	86	6.86	23	10.33	10	86	19.61	23	30.93	10	86	7.4	23	25.47		Shock 3	69.2	67.71	54.46	27.68	68.75	63.39	71.87	5.83	31.84	34.53
11			32	3.65	11			32	4.36	11			32	35.2	11			32	13.54		KO	1	2	3	4	5	6	7	8	9	10	11	12	13	14
12			70	0.36	12			70	12.2	12			70	58.56	12			70	45.77		Shock 1	39.61	54.01	25.56	22.73	53.64	33.23	38.43	30.42	40.95	17.21	7.27	20.36	49.18	36.11
13			73	0	13			73	30.63	13			73	41.18	13			73	32.41		Shock 2	54.34	67.71	36.16	28.57	53.9	48.11	52.12	45.66	50.11	24.05	10.91	30.58	64.96	51.34
14			87	0.45	14			87	21.66	14			87	74.15	14			87	60.07		Shock 3	65.18	85.27	30.94	41.26	63.84	68.3	56.7	45.98	65.62	25.89	18.3	56.7	62.05	61.43
	av	1.229	av	1.59786		av	19.292	av	21.0307		av	40.131	av	51.5757		av	22.869	av	35.275
	se	0.6457	se	0.71602		se	3.17659	se	2.3993		se	6.27416	se	4.2965		se	3.9171	se	4.06954
e,f
	WT	Pre-exposure	Shock 1	Shock 2	Shock 3	After 1 week	KO	Pre-exposure	Shock 1	Shock 2	Shock 3	After 1 week
1	2	0.36	29.87	34.15	48.66	53.34	4	1.16	55.87	66.74	61.16	45.68
2	5	0	31.05	40.4	51.34	30.45	7	2.05	38.63	50.45	34.37	52.98
3	6	1.07	36.11	41.29	61.61	18.72	9	1.87	28.53	41.96	50.89	58.56
4	8	0.98	16.05	24.11	25.89	18.89	11	0.45	41.31	53.35	58.48	70.5
5	12	0	46.95	54.69	54.26	72.93	13	1.96	36.26	45.54	54.26	61.35
6	16	0	27.34	37.72	45.29	33.84	14	0.36	18.13	22.32	21.97	55.83
7	18	0	8.47	11.8	13.39	16.49	17	0.36	30.16	42.32	58.48	72.99
8	19	0.36	45.91	51.67	55.36	46.26	20	0.36	29.87	41.87	58.48	65
9	24	0	37.44	48.78	48.66	80.14	23	1.6	23.18	30.29	40.18	69.81
10	27	0.71	56.08	57.68	68.75	73.53	25	0	41.1	53.01	61.61	39.48
11	63	0	32.54	40.31	62.5	81.02	28	0	33.68	45.66	60.71	46.52
12	82	2.41	56.32	65.26	61.61	47.95	69	6.42	28.38	38.31	49.55	63.99
13	2	0.98	24.37	29.02	48.43	70.41	1	0.36	59.29	64.96	69.06	80.39
14	4	1.69	30.61	32.81	43.5	33.87	26	1.52	30.46	38.84	53.57	82.55
15	6	0.98	39.23	45.31	57.4	23.53	2	1.87	48.59	61.61	70.4	66.79
16	20	0.71	29.42	38.17	44.64	40.96	3	1.34	35.96	46.43	45.29	65.63
17	27	0.36	9.36	14.06	13.39	54.59	4	1.25	19.17	28.79	41.7	47.37
18	28	1.6	43.83	52.68	55.8	69.55	av	1.34882	35.21	45.4382	52.3624	61.4953
19	6	0.36	23.63	27.46	34.08	36.69	sd	1.49208	11.5512	12.2792	12.5591	12.2936
	av	0.661579	32.8726	39.3353	47.0821	47.5347	se	0.361882	2.80158	2.97815	3.04604	2.98163
	sd	0.6856	13.5349	14.25	15.5764	21.8785
	se	0.157287	3.10512	3.26917	3.57347	5.01928
g,h
WT																KO
		Pre-expose	Shock 1	Shock 2	Shock 3	Extinction 1	Extinction 2	Extinction 3	Extinction 4	Extinction 5	Extinction 6	Extinction 7	Extinction 8	Extinction 9	Extinction10			Pre-expose	Shock 1	Shock 2	Shock 3	Extinction 1	Extinction 2	Extinction 3	Extinction 4	Extinction 5	Extinction 6	Extinction 7	Extinction 8	Extinction 9	Extinction10
1	4	0.4	59.44	67.26	70.09	67.4	47.8	21.5	33.7	13.4	8.9	5.3	5.8	5	7.7	1	13	1.7	44.28	53.23	55.36	63.1	53.6	38.8	40.5	30.2	21.4	26.8	24.8	18	25.2
2	36	1.4	23.18	32.74	46.43	29.8	13.6	12.2	10.2	9	8.2	11.9	16.8	7.6	13.6	2	22	0.4	30.76	41.2	58.93	64.5	47.3	43.1	25.8	14.9	9.8	6.5	4.3	7.4	2.4
3	45	2.8	53.64	64.96	70.98	69.1	65.4	49	51.6	82.8	67	54.1	46	38	33.1	3	29	1.6	41.75	44.99	44.64	76.8	66.8	74.2	62.3	68.6	74.7	90.1	71.1	70.4	83.4
4	51	0	17.98	26.95	31.7	28.2	33	9	5.6	7.2	3.1	3.6	4.3	2.1	3.2	4	35	4.6	38.19	49	61.16	65.5	55	64.9	46.1	35.8	27.7	22.9	29.6	21.8	24.5
5	53	0	24.81	32.29	37.5	55.6	37.8	9.9	17	8.5	9.3	5.9	14.7	11.2	8.8	5	49	1.4	30.31	37.05	39.29	44.6	25.1	13.6	19.8	13.4	12.3	16.5	7.8	6.6	13.9
6	79	0.4	55.64	61.25	67.41	94.4	62.3	63.3	33.1	65.8	61.6	67.2	66.2	64.6	56.2	6	37	0.7	51.71	57.24	53.57	53.2	47.3	43.3	50.8	63.5	53.3	59.1	51.1	39.6	48.4
7	52	0.8	66.32	76.17	79.02	57.7	39.6	36.1	27.6	11.8	17.7	14.2	9.5	15.1	16.1	7	72	0	23.03	34.52	39.73	30.3	48.1	25.2	28	16.9	14.1	13.6	23.4	11.7	22.8
8	561	0.7	21.84	31.85	38.84	49	22	20.2	17.8	15	10.8	2.8	3.7	2	2.7	8	74	0.4	37.83	41.87	57.14	56.5	44.1	46	50.3	42.1	33.1	33.6	32.3	28.5	29.7
9	62	0	40.12	50.78	66.52	41.5	34.2	24	8.5	6.5	11.9	4	9.5	1.6	1.5	9	66	0	41.46	40.98	44.64	82.3	78.9	55	55.7	67.5	61.7	72	76.5	58.8	60.8
10	5	0	27.79	38.84	47.77	42.61	41.54	34.2	26.06	17.51	22.87	25.52	28.66	30.51	30.51	10	67	1.8	33.14	41.43	45.09	47	44.6	26.2	26.3	17.8	18.5	23.7	16.2	19.2	13
11	27	0	42.64	58.26	72.32	45.47	40.76	15.66	13.14	11.66	14.7	8.31	10.39	5.71	5.12	11	4	3.74	38.19	50.45	54.46	87.38	72.48	27.15	44.02	44.66	34.37	50.82	33.26	20.12	18.26
	average	0.590909	39.4	49.2136	57.1436	52.7982	39.8182	26.8236	22.2091	22.6518	21.4609	18.4391	19.5955	16.6745	16.23	12	6	0	40.86	57.14	60.99	66.74	44.47	33.93	19.51	15.14	19.3	11.28	13.13	7.72	9.5
	STDV	0.860761	17.2677	17.2974	16.8291	19.1706	15.2134	17.2787	13.7667	26.0289	21.8415	22.0588	19.8712	19.9233	17.0712	13	7	1.34	24.52	35.71	35.43	33.11	14.7	8.76	6.08	12.69	13.29	17.95	5.64	4.9	4.23
	SEM	0.259529	5.20641	5.21536	5.07416	5.78015	4.58701	5.20972	4.15081	7.848	6.58545	6.65099	5.99139	6.00709	5.14716	14	19	0.89	24.52	35.49	42.86	50.89	46.47	30.22	32.22	22.79	17.15	15.74	17.15	9.27	6.76
																15	25	0	38.93	47.32	46.87	78.49	75.43	63.25	55.09	52.04	35.93	40.76	34.08	16.77	26.06
																	average	1.238	35.9653	44.508	49.344	60.0273	50.9567	39.574	37.5013	34.5347	29.776	33.4233	29.3573	22.7187	25.9273
																	STDV	1.36815	8.12043	7.63125	8.47588	17.1743	17.4949	18.8801	16.315	20.6799	19.5548	24.5124	22.0076	19.4764	22.4928
																	SEM	0.353255	2.09669	1.97038	2.18846	4.43439	4.51717	4.87483	4.21251	5.33954	5.04903	6.32908	5.68234	5.02878	5.80761
i
	WT												KO															Probe phase					Revese learning phase				Probe phase					Revese learning phase
	1	2	3	4	5	6	7	8	9	10	11	12	1	2	3	4	5	6	7	8	9	10	11	12	13	14		WT	Target	Opposite	Left	Right	Target	Opposite	Left	Right	KO	Target	Opposite	Left	Right	Target	Opposite	Left	Right
Day1	60	53.19	60	49.89	51.73	60	59.33	51.5	49.33	49.46	60	55.99	60	58.78	59.78	60	60	51.32	51.62	49.57	60	60	60	58.8	60	44.4		1	31.1007	5.01086	10.0384	53.85	22.384	27.074	38.842	11.701	1	55.209	10.033	28.414	6.3439	43.5971	14.5267	7.42365	34.4525
Day2	48.87	33.27	60	57.31	56.48	51.64	48.15	53.5	44.79	41.68	34.84	39.81	60	42.62	60	51.75	53.81	33.85	50.32	48.71	60	38.7	48.56	60	54.11	38.02		2	51.6956	13.8519	13.177	21.2755	36.828	18.047	10.033	35.092	2	8.0147	27.751	8.7494	55.485	22.5928	28.0828	12.6732	36.6513
Day3	31.83	39.32	60	38.92	52.11	29.94	27.7	39.89	34.37	51.03	39.18	15.23	37.67	48.17	60	39.47	25.52	49.82	23.28	56.91	60	29.18	53.9	60	60	21.81		3	26.5125	38.2437	33.216	2.02782	51.144	0	0	48.856	3	34.48	29.421	7.6807	28.419	46.4364	15.5917	22.3633	15.6086
Day4	15.54	27.1	50.77	17.21	44.91	37.55	55.51	46.46	34.24	59.56	60	18.57	38.73	11.08	45.26	43.89	30.88	44.9	12.38	53.6	60	32.73	36.07	60	25.68	13.27		4	32.4482	10.3707	10.3707	46.8103	41.116	10.705	23.397	24.783	4	65.832	7.6782	12.118	14.372	52.6822	13.1748	10.4757	23.6673
Day5	18.59	5.81	47.62	45	51.6	36.47	60	60	22.68	37.37	48.13	10.22	59.53	26.59	34.12	37.09	7.81	41.71	14.07	57.13	60	35.07	46.94	60	29.37	29.12		5	35.8023	12.8395	34.7899	16.5682	68.581	6.3439	15.042	10.033	5	44.84	12.375	18.053	24.733	55.3482	14.8782	15.2411	14.5326
Day6	27.23	19.5	60	22.35	37.53	49.64	60	60	33.37	46.2	40.3	22.25	47.94	36.52	9.918	50.18	19.81	49.16	48.69	60	60	48.16	39.57	60	47.27	9.37		6	16.2688	33.892	15.2531	34.5861	27.801	15.044	43.112	14.042	6	60.531	4.6768	17.07	17.722	17.5017	44.0989	28.9509	9.44855
Day7	43.64	6.84	19.21	17.07	32.64	27.45	52.24	60	26.13	21.12	15.62	18.59	36.24	41.62	7.775	22.07	3.638	46.19	12.44	52.74	60	14.63	26.61	60	34.73	20.94		7	2.00434	50.1587	33.4391	14.3979	55.16	16.717	26.787	1.336	7	49.14	0	3.7235	47.136	0	5.34581	40.127	54.5272
																												8	41.824	0	58.176	0	39.506	19.719	21.389	19.386	8	43.47	1.0354	55.16	0.334	24.4029	38.45	26.0899	11.0573
Day1	31.75	19.98	45.85	45.22	19.6	60	60	54.55	54.87	28.41	11.26	25.8	60	35.9	18.47	13.93	43.42	46.77	21.09	36.19	60	15.8	21.24	60	60	40.67		9	33.4335	18.0528	21.0588	27.4549	27.083	20.053	26.749	26.115	9	20.057	32.465	21.059	26.42	25.5095	25.5095	11.9056	37.0754
Day2	14.55	18.9	45.49	37.74	6.925	35.4	60	33.3	27.55	44.38	9.975	2.89	60	11.45	8.445	10.4	51.3	31.52	3.868	28.21	60	16.69	26.09	60	34.34	45.46		10	37.5733	20.1441	15.7701	26.5125	48.814	22.729	12.375	16.082	10	47.478	15.047	13.744	23.731	46.3214	18.4515	20.4625	14.7645
Day3	37.4	14.37	21.57	35.48	16.04	5.42	60	22.93	15.22	26.43	35.17	16.11	60	6.548	5.01	9.565	16.88	35.84	6.313	38.67	60	12.19	26.93	60	36.04	45.11		11	36.6006	21.3645	11.5287	30.5062	63.193	8.35	8.7007	19.756	11	43.47	6.3794	34.77	15.381	23.0705	31.44	9.68928	35.8002
Day4	23.47	16.1	53.1	21.15	8.105	43.88	60	14.85	18.89	26.52	20.42	14.07	60	14.33	5.735	5.395	25.91	11.13	9.35	41.53	60	13.86	48.08	60	13.29	35.03		12	41.9156	19.5846	29.9004	8.59938					12	29.764	22.399	25.088	22.749	31.4682	21.0623	24.0688	23.4007
																																					13	37.108	19.389	21.393	22.111	44.1594	13.0323	27.7407	15.0676
																																					14	30.088	17.716	25.413	26.782	26.3709	28.716	25.9997	18.9135
j
	WT	KO
1	42.2937	73.9067
2	81.4056	65.5514
3	81.7043	17.0139
4	62.9067	54.9719
5	46.8177	81.1792
6	90.8654	69.6446
7	57.552	77.3004
8	68.0281	74.1268
9	46.1015	47.7203
10	75.8582	39.1694
11	80.9959	46.6336
12	63.4563	72.2004
13		39.1235
14		44.3266

## Sheet: Fig 2
Fig 2 raw data values
a
WT																	KO																					N/A	WT	KO
	20141029_WT5_P23		20141030_WT10_P21		20141130_WT12_P24_1		20141130_WT12_P24_2		20141211_WT2_P21		20141213_WT3_P23_1		20141213_WT3_P23_2		20151112_WT1_P23_2			20141123_KO9_P23_1		20141123_KO9_P23_2		20141124_KO2_P24		20141127_KO13_P21_1		20141127_KO13_P21_2		20141127_KO13_P21_3		201411128_KO11_P22_1		201411128_KO11_P22_2		20141212_KO5_P22_1			P23	1	0.230981	0.247675	P23
trace	AMPA	R1S1 Peak Amp (pA)	AMPA	NMDA	AMPA	NMDA	AMPA	NMDA	AMPA	NMDA	AMPA	NMDA	AMPA	NMDA	AMPA	NMDA	trace	AMPA	R1S1 Peak Amp (pA)	AMPA	NMDA	AMPA	NMDA	AMPA	NMDA	AMPA	NMDA	AMPA	NMDA	AMPA	NMDA	AMPA	NMDA	AMPA	NMDA		P21	2	0.206357	0.227022
1	-178.091	29.703	-262.857	53.2282	-247.609	36.7464	-173.446	41.1353	-189.85	55.6888	-149.434	42.3151	-368.632	49.7855	-622.74	91.7605	1	-137.315	78.7681	-194.864	59.8288	-198.588	39.7861	-158.186	65.2909	-377.944	153.969	-172.107	21.3416	-277.031	106.982	-276.045	106.073	-170.376	95.2492		P24	3	0.107045	0.197131	P24
2	-147.866	22.8224	-215.933	41.9116	-183.98	30.8192	-218.375	47.013	-105.784	65.6229	-186.196	26.1737	-283.305	44.0316	-523.821	109.111	2	-244.786	70.5487	-210.159	43.7786	-194.415	32.0989	-183.165	67.6972	-398.184	142.566	-182.676	53.3918	-263.111	117.548	-338.403	107.325	-92.6917	80.0353			4	0.228058	0.314315	P21
3	-149.64	51.3868	-201.205	41.823	-259.284	35.769	-150.557	38.2024	-158.829	61.6671	-89.9187	37.9191	-306.391	44.5891	-501.567	90.3088	3	-212.393	56.6318	-263.902	55.9728	-211.186	41.7704	-251.557	67.1259	-434.504	121.9	-171.922	35.1714	-221.604	114.486	-252.686	96.8177	-167.186	56.6957		P21	5	0.230261	0.290897
4	-174.017	24.2377	-258.747	48.7268	-265.318	17.6467	-210.481	62.4003	-168.16	61.0899	-89.6315	26.5297	-257.34	28.3157	-484.785	105.531	4	-158.426	50.8634	-280.496	54.3915	-213.659	50.0512	-173.455	78.0189	-529.536	116.682	-170.573	35.8512	-277.783	89.3595	-309.193	91.9493	-248.403	77.8578		P23	6	0.25011	0.216689
5	-130.345	19.4945	-243.847	48.7092	-251.412	17.464	-172.057	47.321	-343.804	54.936	-79.2214	38.165	-357.11	20.3154	-670.946	112.797	5	-220.003	51.4315	-196.137	73.9594	-162.966	48.5912	-215.107	62.1011	-306.472	127.717	-227.637	22.7777	-256.813	102.063	-321.135	89.6563	-136.172	42.3774			7	0.117315	0.383198	P22
6	-149.613	39.3737	-248.443	72.3039	-158.323	35.927	-188.769	43.2871	-166.153	51.068	-111.307	44.1571	-314.058	44.1893	-584.294	126.258	6	-310.948	45.8777	-270.325	66.7142	-163.903	19.9461	-182.176	68.6386	-297.057	116.597	-182.959	31.7614	-203.853	117.129	-267.551	87.3393	-159.249	76.3021		P22	8	0.177925	0.326899
7	-115.374	44.6211	-255.353	48.5728	-205.905	16.975	-231.865	48.6255	-145.419	54.543	-78.6298	32.5617	-286.082	37.7626	-667.605	104.935	7	-284.226	55.4199	-226.537	66.7788	-183.603	28.4336	-257.743	61.9303	-225.076	121.465	-167.332	43.6796	-246.417	105.816	-217.2	95.3297	-201.088	72.7977			9		0.464882	P22
8	-144.77	44.9011	-234.325	53.5984	-173.109	25.2119	-241.213	40.7396	-216.066	73.3149	-166.695	43.4528	-291.91	41.3719	-508.586	107.981	8	-237.575	60.2006	-263.146	69.6918	-124.405	37.7109	-166.501	75.3509	-425.609	127.331	-171.423	21.2522	-186.555	96.5879	-268.265	87.3018	-148.684	69.2737			AV	0.193507	0.296523
9	-119.834	58.5491	-260.167	54.6117	-215.738	20.7368	-188.039	48.2098	-175.44	70.2466	-127.408	40.7423	-319.276	34.9401	-511.367	89.293	9	-295.698	62.0628	-233.852	65.6986	-99.7441	33.7305	-251.479	87.7558	-336.138	115.111	-181.555	61.2338	-242.573	102.838	-249.021	99.6604	-130.325	84.5766			SD	0.0545653	0.0870323
10	-141.313	39.262	-196.264	51.3685	-180.769	31.4989	-199.518	40.4228	-305.902	41.5226	-156.791	44.5389	-270.816	28.5475	-660.432	114.782	10	-262.951	40.4468	-222.541	59.1235	-113.755	27.0789	-165.452	71.2133	-469.801	127.576	-128.134	37.6471	-370.602	126.733	-258.447	125.041	-99.8337	49.8462			SE	0.00682067	0.00967026
11	-139.647	17.7983	-250.383	58.5235	-173.82	25.3292	-140.324	49.4903	-218.288	74.3341	-166.403	30.5729	-287.53	41.1331	-615.867	110.902	11	-251.839	54.8925	-258.52	49.7839	-150.602	44.1775	-178.506	56.5098	-363.604	121.461	-140.136	51.3254	-290.094	78.1976	-254.634	118.763	-210.355	80.5721
12	-172.682	21.0352	-214.585	29.4564	-150.255	20.2932	-183.542	35.8982	-305.955	58.9479	-188.248	32.4066	-261.14	35.3418	-398.507	103.334	12	-212.744	60.2206	-276.507	66.2204	-177.705	35.6541	-218.977	100.181	-283.284	129.065	-158.858	33.4856	-247.399	102.688	-265.17	93.4085	-161.38	70.4413
13	-136.165	53.4373	-169.968	42.2164	-170.1	26.5467	-159.449	44.4041	-183.506	66.5636	-139.792	33.9093	-339.462	42.2508	-447.526	100.77	13	-190.759	50.5794	-285.092	64.1404	-171.627	31.4351	-302.929	65.3962	-329.733	148.288	-130.804	22.5671	-315.512	122.634	-325.982	75.2791	-167.961	92.6974
14	-107.42	30.5846	-154.706	30.6237	-162.422	13.837	-198.009	56.7045	-337.062	46.499	-73.3606	29.1713	-270.343	20.1191	-589.762	93.0176	14	-174.358	51.3222	-304.722	57.7361	-109.504	32.517	-198.645	81.0427	-592.643	136.385	-162.175	28.6091	-330.506	115.999	-281.618	93.9582	-168.133	119.487
15	-108.408	21.6822	-215.463	39.3034	-154.833	18.6552	-222.038	43.8687	-290.23	46.3399	-116.468	34.6754	-306.992	34.0097	-463.408	92.2605	15	-249.093	51.7937	-309.757	65.1305	-100.033	26.7988	-267.791	83.6309	-560.053	101.206	-166.75	39.8931	-220.304	103.529	-277.253	81.0092	-163.761	83.6778
16	-140.227	27.4419	-179.953	57.851	-222.936	17.5406	-152.51	44.3347	-234.736	43.6481	-117.072	26.8207	-299.442	34.2724	-398.862	106.868	16	-179.142	56.213	-329.524	42.0193	-172.564	30.0963	-143.319	81.1369	-635.545	116.123	-150.394	34.4055	-261.974	115.072	-339.261	78.1426	-258.239	79.3776
17	-188.235	29.0288	-172.094	45.7189	-187.09	13.5163	-205.665	43.1459	-183.063	50.4418	-119.887	32.9674	-266.292	32.5534	-392.925	94.4054	17	-206.309	53.9934	-231.47	59.0828	-172.839	38.0931	-220.51	59.0421	-332.436	147.352	-178.154	37.6431	-228.469	111.537	-267.48	99.1849	-203.169	56.9179
18	-115.601	53.8913	-196.74	45.1333	-148.143	15.0202	-153.444	51.1754	-296.445	49.9934	-147.685	37.0917	-285.119	42.0428	-530.616	85.9796	18	-193.838	48.9342	-259.271	61.9958	-105.682	31.7175	-181.452	60.3131	-464.836	144.027	-153.492	21.8027	-282.73	90.8794	-247.119	99.5918	-171.738	101.112
19	-130.104	13.5825	-218.134	40.3239	-116.018	23.4311	-182.357	50.3281	-294.822	52.3621	-128.055	25.4461	-279.094	29.8583	-493.712	84.6311	19	-215.341	60.2908	-301.001	62.4888	-119.189	24.379	-155.654	76.6889	-326.654	111.908	-155.049	40.5856	-412.725	86.5742	-246.221	82.944	-151.588	84.2122
20	-148.569	28.9666	-226.744	19.1674	-141.823	19.1563	-212.135	59.0086	-255.006	31.8398	-121.667	30.6785	-288.365	17.2341	-539.369	84.5846	20	-212.32	60.716	-288.881	55.9704	-162.194	26.6704	-217.838	78.6691	-529.646	111.412	-169.298	45.3878	-313.77	106.464	-279.952	84.4112	-200.275	78.0858
21	-126.269	10.6943	-178.036	45.4828	-171.902	12.0044	-198.732	41.5885	-299.49	55.1879	-97.4966	37.0653	-296.422	37.1864	-464.389	86.4069	21	-234.671	53.7325	-256.036	54.3604	-130.576	14.9971	-195.885	62.6795	-360.83	116.671	-136.105	48.0574	-265.493	100.184	-255.069	90.0081	-216.439	75.7506
22	-125.877	38.8407	-269.008	35.8009	-198.312	13.04	-234.383	51.6341	-323.375	60.9387	-158.525	28.7412	-202.689	33.0427	-506.925	64.3383	22	-279.119	49.6092	-207.467	58.6895	-148.984	30.1394	-235.233	58.5674	-546.672	108.078	-137.135	21.3623	-211.723	94.0133	-266.379	84.0131	-167.622	71.2469
23	-122.707	35.1427	-121.458	41.7018	-194.383	24.4117	-216.825	31.3816	-191.073	40.6042	-152.139	22.1091	-309.999	37.9493	-580.501	77.8634	23	-166.177	52.6123	-214.269	39.5029	-125.714	33.6419	-247.418	35.9621	-296.57	142.067	-150.701	30.3357	-352.862	102.533	-209.682	63.1933	-142.648	76.892
24	-146.538	36.148	-175.929	35.2703	-215.441	6.31255	-232.52	39.9681	-207.897	46.72	-164.791	22.321	-352.336	40.3553	-478.524	85.9549	24	-115.92	52.4017	-335.954	52.0075	-123.296	32.8178	-294.032	53.896	-477.458	115.204	-116.714	16.6367	-271.802	91.2902	-195.965	71.8452	-120.325	113.228
25	-124.674	23.937	-179.372	33.0483	-160.277	17.3795	-194.913	43.7227	-216.257	37.5222	-177.552	36.7138	-279.553	33.0369	-548.725	73.9267	25	-265.259	58.1629	-163.142	37.9216	-101.094	25.1257	-203.777	67.2432	-517.754	127.516	-154.197	28.9362	-253.557	132.435	-242.927	57.1066	-191.272	55.6776
26	-93.8275	26.1222	-212.228	31.9912	-163.78	11.8823	-218.107	22.5686	-162.81	34.3366	-94.1371	43.0439	-271.724	22.5714	-434.502	87.4634	26	-215.888	45.8697	-267.335	50.5347	-170.049	9.74408	-294.8	59.0996	-555.403	130.93	-137.273	31.092	-221.798	128.542	-219.312	49.3667	-119.391	90.5633
27	-85.8771	17.8446	-190.127	39.4455	-201.033	15.42	-142.854	38.9692	-222.77	52.6723	-140.567	42.6828	-257.886	37.1973	-489.018	93.7267	27	-224.899	53.1493	-198.239	46.0939	-141.717	21.7892	-195.206	67.8647	-433.632	108.509	-133.863	40.7779	-264.302	98.9001	-169.314	65.4433	-115.352	63.7111
28	-128.132	26.1988	-247.46	29.016	-186.804	17.8837	-207.605	32.5369	-175.308	47.3641	-183.245	33.9981	-271.995	30.8318	-560.79	62.8415	28	-189.712	53.7054	-236.295	42.5411	-222.172	39.4359	-227.01	60.9841	-480.767	126.99	-144.472	20.4839	-369.793	95.1797	-254.596	81.91	-201.795	73.3909
29	-125.097	14.4091	-130.208	32.8672	-245.438	12.9937	-154.484	34.4478	-246.437	45.0523	-183.647	23.9029	-283.902	28.1463	-481.652	85.4885	29	-197.15	47.9728	-207.727	58.6121	-198.329	18.735	-164.852	43.5081	-468.782	123.837	-91.4506	36.8908	-312.471	128.305	-250.868	77.8099	-182.055	72.1465
30	-118.952		-178.464	43.6302	-175.752	14.7817	-198.229	46.1992	-190.72	37.1595	-147.039	32.8244		24.3606	-616.151	77.9768	30	-261.411	46.2982	-187.442	57.4927	-183.735	10.2491	-260.278	56.884	-523.896	108.954	-152.956	18.9145	-341.424	101.812	-313.053	55.0888	-147.205	87.0474
avg	-134.529	31.0737	-208.607	43.0476	-189.4	20.2743	-192.748	43.9577	-227.022	52.2742	-135.1	33.7899	-291.904	34.2447	-525.596	93.5167	avg	-220.009	54.4907	-249.354	56.6088	-155.128	30.5804	-213.631	67.1474	-429.351	124.897	-155.876	33.7767	-277.168	106.21	-263.993	86.2991	-167.157	77.7082
N/A		0.230981		0.206357		0.107045		0.228058		0.230261		0.25011		0.117315		0.177925	N/A		0.247675		0.227022		0.197131		0.314315		0.290897		0.216689		0.383198		0.326899		0.464882
b
					1	2	3	4	5	6	7	8	9	10	11					1	2	3	4	5	6	7	8	9	10	11				av	32.9434	54.3272
				WT	20151127_WT4_P22_01	20151127_WT4_P22_02	20151128_WT2_P23_01	20151208_WT1_P22_01	20151208_WT1_P22_02	20151216_WT1_P21_01	20151224_WT12_P23_01	20151224_WT12_P23_02	20160507_WT12_P23_01	20160507_WT12_P23_02	20160507_WT12_P23_04				KO	20151126_KO6_P21_01	20151126_KO6_P21_02	20151127_KO3_P22_01	20151127_KO3_P22_02	20151127_KO3_P22_03	20151209_KO4_P23_01	20151209_KO4_P23_02	20151224_KO11_P23_01	20151224_KO11_P23_02	20160507_KO11_P23_01	20160507_KO11_P23_03				sd	18.0752	22.2667
time (min)	av	sd	se	time (min)	peak mean(pA)											av	sd	se	time (min)	peak mean(pA)														se	5.44986	5.95102
-4	98.9243	4.14788	1.25063	0	94.9905	96.5301	95.7504	99.742	97.0168	96.1943	109.111	100.892	95.7525	100.121	102.068	99.8027	5.09531	1.5363	0	102.322	101.536	97.9048	108.493	95.7083	104.623	101.955	103.458	92.4465	92.8467	96.5369				inhibition	WT	KO
-3	97.7198	5.40495	1.62965	1	98.5761	99.0985	100.185	100.109	83.4183	96.1916	96.1814	100.262	105.193	96.0997	99.6031	100.223	3.95462	1.19236	1	94.8447	100.235	99.6361	92.4846	104.36	102.576	100.392	100.819	104.353	104.874	97.8753			1	P22	41.0554	27.2921	P21
-2	102.514	5.13739	1.54898	2	109.476	100.892	102.792	103.882	111.929	104.168	94.5056	96.2579	99.3754	103.941	100.429	99.7874	4.90732	1.47961	2	103.314	98.1639	99.7616	87.3302	102.856	95.7944	100.303	104.432	102.727	99.3772	103.602			2	P22	41.9167	47.9618	P21
-1	101.442	2.20312	0.664266	3	99.2898	104.361	99.758	100.978	105.036	102.634	98.4567	100.273	103.459	102.006	99.6168	102.245	3.64228	1.09819	3	100.333	101.85	104.725	111.744	101.806	100.294	101.924	100.335	103.094	97.4817	101.104			3	P23	23.8182	30.8725	P22
0	99.3999	2.53971	0.76575	4	97.6672	99.1178	101.514	95.2889	102.6	100.813	101.745	102.315	96.2205	97.8333	98.283	97.9426	3.665	1.10504	4	99.1866	98.2151	97.9724	99.9484	95.2696	96.7131	95.4267	90.9555	97.379	105.42	100.882			4	P22	63.8734	65.2012	P22
1	97.7287	10.924	3.29372	5	91.8448	101.955	94.2444	87.2438	127.09	103.201	97.2763	96.1786	90.3654	96.0879	89.5287	97.7223	9.2887	2.80065	5	100.415	101.9	99.9048	104.975	88.0253	92.5496	97.0493	78.6535	94.9854	102.456	114.031			5	P22	1.20559	55.1071	P22
2	92.9775	12.3929	3.73659	6	77.3144	99.6514	88.0408	82.2144	121.148	82.3215	95.3473	100.339	96.5074	97.2765	82.5918	95.0987	9.60685	2.89657	6	95.9896	105.811	102.049	87.1614	94.5372	98.1773	89.947	77.7368	84.2558	100.955	109.467			6	P21	44.7674	25.7445	P23
3	91.8294	6.92901	2.08918	7	87.0297	99.6671	89.6584	84.4344	105.896	88.3913	85.9831	90.733	96.2069	97.012	85.1106	89.6631	15.5086	4.67603	7	96.5041	110.744	96.173	86.8018	94.4688	97.371	82.4573	56.1889	78.0168	78.9712	108.597			7	P23	39.1982	37.8322	P23
4	91.7374	13.8979	4.19039	8	76.2501	101.353	99.195	74.6798	123.307	95.8867	80.4737	87.8593	86.9238	97.6609	85.5223	84.0884	18.7037	5.63937	8	96.138	114.594	88.5405	88.7418	84.0006	96.5301	86.4389	52.7827	74.5535	51.0286	91.6235			8	P23	45.5883	85.6109	P23
5	88.9897	10.2509	3.09076	9	68.2784	98.2979	93.3888	77.4579	98.1103	92.9722	89.228	85.5901	94.6337	101.327	79.6015	77.7386	27.8387	8.39369	9	90.3944	120.54	96.0673	80.0109	80.8904	95.7688	78.7443	30.5559	70.7313	25.4214	85.9997			9	P23	19.7172	59.5368	P23
6	84.7917	11.6573	3.51479	10	63.0786	87.6909	91.5338	69.0285	98.4449	83.4663	78.8086	87.1512	96.7081	98.0829	78.7147	76.5103	28.5216	8.59958	10	89.3366	112.142	91.6306	91.4263	79.3498	96.5515	80.571	22.3166	64.7856	25.3819	88.1212			10	P23	9.30473	88.0882	P23
7	80.8562	10.2327	3.08526	11	63.4281	88.8931	90.6702	66.122	84.9394	72.8733	77.7518	87.7481	85.708	94.5429	76.7419	70.5725	28.1529	8.48843	11	86.0417	105.4	87.2117	65.577	70.422	95.1454	84.3109	13.4997	56.7641	28.5369	83.3879			11	P23	31.9318	62.3242	P23
8	80.6005	10.743	3.23914	12	65.0338	89.1775	90.491	61.7975	93.8168	80.7578	75.7011	81.0994	90.8329	85.1844	72.714	67.938	27.3372	8.24247	12	81.3501	97.7068	90.6398	65.6267	70.1033	97.1499	78.5713	18.0812	46.6982	24.3903	76.9999
9	80.8215	11.95	3.60306	13	74.7223	84.1699	91.6673	61.7084	104.022	66.965	78.2499	76.1466	87.77	88.4297	75.1857	66.0946	25.6206	7.72491	13	82.0354	90.8279	85.5614	62.1059	67.5002	97.1109	74.4415	18.3799	56.879	22.5562	69.6418		ifenprodil	WT	KO	ifenprodil	WT	KO
10	78.2174	15.3766	4.63623	14	64.823	73.3814	84.8535	59.1112	118.177	71.0562	74.9493	76.8845	72.2383	85.6413	79.2753	61.2265	24.9569	7.52479	14	76.8941	80.3594	80.3504	48.8199	60.1813	96.8439	74.9059	15.4984	56.2296	22.1825	61.2262		sensitive	41.0554	27.2921	insensitive	58.9446	72.7079
11	76.7756	15.4536	4.65944	15	66.1137	66.2555	87.1016	48.0069	109.726	71.5786	76.7682	75.7017	78.0009	87.4022	77.8769	58.0066	24.9291	7.5164	15	70.7324	76.3941	77.4746	47.92	57.0692	90.5005	71.4664	14.9548	56.879	11.9732	62.7083			41.9166	47.9618		58.0834	52.0382
12	75.99	16.3903	4.94186	16	61.8624	66.9853	85.8194	47.8175	108.005	72.276	73.1362	71.1334	77.2177	97.004	74.6332	57.4754	24.9274	7.51588	16	72.5574	69.4741	80.0503	46.0159	58.238	89.7551	72.989	12.8921	56.2296	13.6521	60.3757			23.8182	30.8725		76.1818	69.1275
13	72.1355	16.5483	4.98951	17	65.9425	64.584	81.5572	43.4961	106.887	68.7481	58.892	67.6244	71.9563	89.9158	73.8876	53.6506	23.2522	7.0108	17	64.9845	62.843	76.5167	38.0069	52.6901	87.1506	73.369	18.4121	56.1178	13.4396	46.6259			63.8734	65.2012		36.1266	34.7988
14	70.8734	17.5891	5.30331	18	59.8832	62.224	86.9258	45.5613	102.794	57.5829	60.1062	67.2851	69.261	96.8106	71.1741	51.3857	22.566	6.8039	18	62.3067	61.4817	78.5669	41.1658	50.1137	81.1777	66.9434	14.0965	50.7288	13.009	45.6527			1.20559	55.1071		98.7944	44.8929
15	67.9416	15.3348	4.62361	19	59.0818	58.398	77.6695	42.4295	97.2454	62.8298	58.355	60.2092	71.3887	87.0597	72.6914	49.2216	23.0291	6.94355	19	66.3325	56.5552	75.5271	35.3507	46.8123	80.7963	68.5959	17.2391	44.3014	9.62826	40.299			44.7674	25.7445		55.2326	74.2555
16	69.1212	17.5965	5.30555	20	66.7159	60.7125	80.4901	38.0659	101.282	53.7951	62.9232	59.5179	78.1919	90.1838	68.4552	50.4302	22.7173	6.84953	20	76.8928	56.9255	73.8259	40.9503	48.8232	80.2219	61.8298	17.1966	42.6909	10.9218	44.4536			39.1982	37.8322		60.8018	62.1678
17	66.6351	18.5747	5.60049	21	58.2281	59.6784	73.5611	36.4099	108.137	56.5511	63.5197	56.2528	72.6128	85.9184	62.1165	47.3626	22.1114	6.66682	21	72.8383	59.1613	71.8455	33.8005	47.3782	75.1725	61.204	17.5191	38.0421	15.3085	28.7183			45.5883	85.6109		54.4117	14.3891
18	66.6283	18.7833	5.66337	22	60.0569	52.3174	78.7481	35.4712	97.8531	55.6788	56.5681	54.2737	81.02	91.0422	69.882	46.4414	21.492	6.48007	22	72.4349	53.8529	66.3573	32.7589	43.2442	71.8587	65.2153	15.0499	42.2435	12.1218	35.7182			19.7172	59.5368		80.2828	40.4632
19	67.437	19.2908	5.8164	23	52.6929	57.2107	75.4299	34.2466	96.3062	57.5138	65.2301	53.1452	85.6096	94.9796	69.4429	46.2072	21.8291	6.58173	23	72.5668	44.8652	69.091	33.6762	44.0145	73.7534	62.441	13.1495	42.9725	11.2024	40.5471			9.30474	88.0882		90.6953	11.9118
20	65.4616	17.8435	5.38002	24	57.0291	60.4978	72.6801	36.4395	90.3935	52.6242	55.7677	48.8689	83.9798	91.3523	70.4443	43.3898	21.4051	6.45387	24	68.807	45.3863	64.518	32.8081	41.0047	70.2708	60.1488	9.03045	36.367	10.0047	38.9418			31.9318	62.3242		68.0682	37.6758
c
	WT									KO
N/A	1	2	3	4	5	6	7	8	9	1	2	3	4	5	6	7	8	9	10	11	12	13
0.05	0	0.05879	-0.00592	-0.02693	-0.0016	-0.01672	0	0.036802	0.019394	-0.013416	-0.01028	0.000813	-0.02416	-0.00389	-0.00813	0.01745	0.002531	0.003556	0	0	0.010526	0
0.1	0.002231	0.050335	0.005419	-0.02281	0.004081	-0.00889	0.005706	0.04004	0.021831	-0.013416	0.003379	0.004025	-0.01673	-0.00389	-0.00383	0.028968	0.036889	0.014769	0.034491	0.020015	0.039546	0.012994
0.2	0.022723	0.040003	0.028019	-0.00942	0.016104	0.001253	0.020343	0.048227	0.029543	0.0041507	0.02002	0.009811	0.001679	0.02766	0.004787	0.052002	0.085935	0.054768	0.078994	0.065614	0.09654	0.031257
0.3	0.042893	0.035179	0.053065	0.003975	0.029015	0.011393	0.044243	0.057028	0.037369	0.0255447	0.042151	0.015433	0.013982	0.047841	0.013401	0.07151	0.154221	0.100162	0.138943	0.108468	0.145244	0.057642
0.4	0.06146	0.033444	0.073313	0.018287	0.034704	0.019636	0.066377	0.064221	0.044963	0.0441243	0.062009	0.021552	0.028055	0.065658	0.021674	0.092858	0.217224	0.1384	0.192604	0.154569	0.202341	0.086517
0.5	0.08142	0.032484	0.095393	0.03345	0.040138	0.029444	0.08728	0.073088	0.052625	0.0660392	0.079045	0.026666	0.044442	0.080068	0.0301	0.118491	0.278986	0.183995	0.246173	0.20427	0.244718	0.10992
0.6	0.100389	0.03202	0.118115	0.045502	0.043983	0.040096	0.103267	0.079936	0.060261	0.0828634	0.094608	0.034277	0.059287	0.09409	0.038126	0.143792	0.342477	0.216146	0.299786	0.245764	0.291539	0.136462
0.7	0.122179	0.031779	0.137166	0.058227	0.046985	0.049787	0.123497	0.091113	0.068044	0.105491	0.110592	0.039231	0.074396	0.104235	0.046458	0.166222	0.403594	0.267802	0.350279	0.291339	0.337342	0.160064
0.8	0.141996	0.031685	0.161014	0.072275	0.049038	0.060169	0.143239	0.098564	0.076105	0.124471	0.124206	0.045709	0.088361	0.110218	0.055563	0.189151	0.465089	0.30758	0.405544	0.332081	0.375017	0.189815
0.9	0.162741	0.031633	0.180968	0.086009	0.05066	0.070363	0.166151	0.106234	0.08401	0.146023	0.13727	0.051258	0.104534	0.117427	0.062837	0.21449	0.529982	0.34929	0.455027	0.382964	0.413508	0.209244
1	0.180923	0.031613	0.2037	0.09942	0.051858	0.081313	0.187609	0.115228	0.091281	0.166202	0.145826	0.057399	0.120228	0.124468	0.071201	0.238086	0.585826	0.393286	0.509651	0.429115	0.450381	0.239287
d																								e
AMPA	WT									KO														NMDA	WT									KO
FV-slope	1	2	3	4	5	6	7	8	9	1	2	3	4	5	6	7	8	9	10	11	12	13		FV-slope	1	2	3	4	5	6	7	8	9	1	2	3	4	5	6	7	8	9	10	11	12	13
0.05	0.213758	0.101806	0.106052	0.244773	0.155508	0.14841	0.210777	0.181486	0.149773	0.243079	0.197221	0.0901504	0.194933	0.133495	0.0916456	0.177881	0.243421	0.184489	0.247634	0.341272	0.199864	0.287948		0.05	0	0.0390691	0	0	0	0	0.0131906	0.0563174	0.0385389	0	0	0	0	0	-0.00533277	0.0382914	0.0900968	0.0337698	0.126716	0.108797	0.0820584	0.050695
0.1	0.242016	0.187966	0.172449	0.298453	0.213244	0.206733	0.331861	0.286893	0.17786	0.268651	0.23758	0.158125	0.255213	0.242069	0.168215	0.226899	0.294831	0.254986	0.311029	0.391384	0.251243	0.420412		0.1	0	0.0390691	0	-0.0068153	0	-0.00391736	0.0216666	0.0573418	0.0388084	0	0	0.00448859	0	0.0370237	-0.00431211	0.0403852	0.100626	0.0489275	0.137561	0.125578	0.101474	0.0660273
0.15	0.28684	0.246744	0.238847	0.376026	0.299848	0.265057	0.425898	0.380833	0.217953	0.307034	0.254012	0.2261	0.30807	0.311159	0.244785	0.275917	0.3501	0.310249	0.370659	0.441496	0.295632	0.529621		0.15	0	0.0390691	0.0143146	-0.00180557	0.0223806	-0.00180872	0.0266089	0.0588815	0.03908	0.0154254	0	0.006116	0.00112629	0.0387836	0.00141173	0.0486443	0.115228	0.0701772	0.154286	0.141496	0.111182	0.0787212
0.2	0.336105	0.293705	0.323219	0.452097	0.359148	0.329587	0.531563	0.493561	0.268338	0.344067	0.292026	0.288148	0.353964	0.385591	0.313569	0.335542	0.397278	0.376565	0.439023	0.499193	0.350077	0.64619		0.2	0.0304817	0.0390691	0.0190323	0.00497601	0.0227832	0.00404671	0.0361065	0.0605944	0.0393747	0.0207969	0.0342151	0.00908758	0.00754365	0.0453775	0.00810507	0.0571017	0.132397	0.0808021	0.167852	0.153057	0.130598	0.0942301
0.25	0.379404	0.365247	0.372979	0.512531	0.429444	0.394713	0.609927	0.593601	0.305859	0.376825	0.317784	0.36031	0.407634	0.471604	0.395592	0.384989	0.447319	0.436757	0.504827	0.544953	0.398267	0.757459		0.25	0.0385782	0.0390691	0.0324044	0.0123369	0.0245946	0.00863569	0.0429987	0.061808	0.0396946	0.0261183	0.0379129	0.012065	0.0107523	0.0500689	0.0114517	0.0622868	0.145294	0.0931147	0.183459	0.16859	0.147123	0.109287
0.3	0.433037	0.421937	0.441072	0.58828	0.494269	0.46153	0.725956	0.673145	0.3556	0.426931	0.356216	0.428359	0.459597	0.563495	0.458167	0.437203	0.506073	0.490526	0.55211	0.596309	0.450628	0.891983		0.3	0.0448565	0.0390691	0.0390904	0.0203592	0.026181	0.0143899	0.0503431	0.0636532	0.0403646	0.0314396	0.0397619	0.0153527	0.0173232	0.0551063	0.0184822	0.0689757	0.16132	0.112628	0.200863	0.184123	0.161105	0.123905
0.35	0.484031	0.499108	0.509196	0.645095	0.564196	0.5215	0.834149	0.785629	0.399017	0.468804	0.381334	0.487015	0.512987	0.658219	0.536508	0.481393	0.560471	0.553257	0.628756	0.650897	0.502865	1.00325		0.35	0.0513485	0.0390691	0.0524625	0.0261638	0.027597	0.0190045	0.0577688	0.0661547	0.0406774	0.036736	0.0434598	0.0175925	0.0230557	0.0607478	0.0236528	0.0785599	0.178587	0.132142	0.222155	0.20225	0.178646	0.139239
0.4	0.534929	0.558179	0.585008	0.715178	0.626261	0.571369	0.932736	0.8803	0.443077	0.503363	0.420239	0.543699	0.565209	0.737226	0.606421	0.539724	0.600803	0.627937	0.673931	0.702377	0.555102	1.126		0.4	0.0601212	0.0390691	0.0635748	0.0325397	0.0289922	0.0245596	0.0651338	0.0685448	0.0413663	0.041077	0.0455375	0.0206773	0.0279432	0.0654516	0.0298818	0.0845604	0.196136	0.144069	0.233609	0.218167	0.194185	0.159389
0.45	0.581147	0.607661	0.652061	0.791408	0.687491	0.633426	1.03688	0.9901	0.476739	0.547173	0.457738	0.628724	0.611011	0.82725	0.685529	0.589403	0.64798	0.665276	0.742445	0.749132	0.591644	1.24257		0.45	0.0672037	0.0390691	0.0724047	0.0388342	0.0304765	0.0298686	0.0733004	0.0706673	0.0417453	0.0458934	0.0476078	0.0233802	0.0338217	0.0710174	0.0342024	0.0916956	0.213685	0.163229	0.257417	0.234677	0.209724	0.180394
0.5	0.633432	0.678583	0.719113	0.863727	0.760044	0.69599	1.13699	1.096	0.543418	0.590982	0.475835	0.691937	0.665947	0.909884	0.755114	0.627972	0.703747	0.745781	0.814725	0.810808	0.645598	1.38828		0.5	0.0736141	0.0390691	0.082842	0.0450307	0.0323265	0.0348527	0.0827993	0.0743167	0.0422175	0.0510969	0.0503595	0.0264155	0.038676	0.0775598	0.0404923	0.100615	0.236251	0.179818	0.276697	0.252739	0.225485	0.194467
0.55	0.681884	0.749505	0.763618	0.922087	0.8229	0.764806	1.2424	1.19482	0.576758	0.621721	0.51487	0.743955	0.723017	0.996527	0.824699	0.672213	0.7569	0.781478	0.866675	0.838786	0.699552	1.49955		0.55	0.0802631	0.0390691	0.0933404	0.052255	0.033543	0.0401962	0.0908635	0.076286	0.0429553	0.0553587	0.0528368	0.0281996	0.0426054	0.0808311	0.0461627	0.109842	0.249214	0.189639	0.295441	0.266831	0.237195	0.217748
0.6	0.730335	0.805782	0.826783	0.994612	0.892969	0.838357	1.34857	1.28949	0.610098	0.665019	0.553886	0.824769	0.770751	1.08533	0.920826	0.735259	0.809182	0.852872	0.922692	0.90096	0.753506	1.62524		0.6	0.0880677	0.0390691	0.10319	0.0600122	0.0357129	0.0447321	0.0964207	0.0806122	0.0437758	0.0608501	0.0557237	0.031774	0.0490278	0.0873735	0.0510994	0.115496	0.262177	0.20597	0.317528	0.280923	0.248905	0.227778
0.7	0.822485	0.933802	0.958817	1.13461	1.02271	0.957501	1.55459	1.48713	0.717085	0.757282	0.610695	0.960326	0.880428	1.26101	1.05293	0.821784	0.907521	0.979678	1.04255	1.01287	0.848662	1.84455		0.7	0.101344	0.0390691	0.124129	0.072799	0.0388263	0.0552871	0.114101	0.0878232	0.0450758	0.0699095	0.0618153	0.0383582	0.0601734	0.0975734	0.0627958	0.133231	0.293981	0.238632	0.36557	0.313446	0.288595	0.275232
0.8	0.929191	1.05377	1.08434	1.26667	1.16372	1.0754	1.75808	1.58839	0.798345	0.836331	0.673748	1.09392	0.979726	1.43175	1.22043	0.916742	1.00897	1.10589	1.17702	1.09706	0.953014	1.97819		0.8	0.117991	0.0390691	0.146635	0.0859882	0.0416974	0.0666429	0.129333	0.0973704	0.0472724	0.0834987	0.0676807	0.0433097	0.0712977	0.107351	0.0744672	0.148786	0.33436	0.271294	0.418306	0.340988	0.312079	0.31568
AMPA	WT									KO														NMDA	WT									KO
Stim-FV	1	2	3	4	5	6	7	8	9	1	2	3	4	5	6	7	8	9	10	11	12	13		Stim-FV	1	2	3	4	5	6	7	8	9	1	2	3	4	5	6	7	8	9	10	11	12	13
0.5	0.0914162	0.0137836	0.0376295	0.0286548	0.0370076	0.042446	0.0453695	0.0315348	0.0712077	0.0882376	0.0473849	0.0420913	0.0511653	0.0546458	0.0356291	0.0321065	0.0429281	0.0484212	0.0417074	0.0443522	0.0364176	0.0311279		0.5	0.203448	0.0395832	0.182845	0.115356	0.190282	0.146863	0.0293308	0.0648694	0.0535753	0.152571	0.190846	0.116006	0.141345	0.138573	0.107428	0.086671	0.073666	0.0538296	0.0269181	0.0424703	0.0443353	0.0634935
1	0.211373	0.135356	0.182581	0.139011	0.174488	0.184653	0.0939941	0.101929	0.209147	0.191199	0.201783	0.184938	0.186062	0.169082	0.196002	0.170955	0.0994873	0.129191	0.105387	0.139974	0.109863	0.0736491		1	0.298133	0.302043	0.361783	0.237468	0.314253	0.245825	0.136397	0.209085	0.276778	0.319415	0.381674	0.262398	0.305324	0.258828	0.271707	0.25852	0.202009	0.23507	0.133651	0.186581	0.206926	0.153944
1.5	0.283968	0.28247	0.297817	0.228375	0.257836	0.260921	0.159505	0.164592	0.327759	0.303004	0.297083	0.270881	0.259643	0.224939	0.275647	0.263143	0.167643	0.232544	0.177409	0.223389	0.19104	0.146281		1.5	0.411144	0.44832	0.489938	0.332451	0.39262	0.334878	0.232103	0.346727	0.457594	0.453557	0.499673	0.377762	0.390362	0.355117	0.337563	0.391937	0.340102	0.399272	0.217457	0.317891	0.32942	0.241258
2	0.344734	0.395042	0.372803	0.272214	0.297344	0.329413	0.220744	0.229085	0.436198	0.366023	0.396373	0.332171	0.309175	0.295239	0.356333	0.351939	0.226847	0.317993	0.234782	0.295003	0.2889	0.201213		2	0.504025	0.573775	0.581622	0.41746	0.494491	0.400487	0.310432	0.468406	0.619507	0.578509	0.657204	0.469472	0.49893	0.43989	0.430113	0.515019	0.477685	0.541687	0.318009	0.456577	0.462002	0.335269
3	0.474255	0.558943	0.516998	0.369179	0.398043	0.439073	0.326335	0.349935	0.642497	0.50664	0.551188	0.459327	0.420232	0.395977	0.445436	0.496845	0.320435	0.476074	0.335286	0.442505	0.43335	0.289917		3	0.678765	0.822607	0.776231	0.566125	0.648172	0.535933	0.453101	0.635861	0.920698	0.843003	0.954752	0.644044	0.665611	0.612325	0.548683	0.709392	0.688256	0.808546	0.50174	0.696903	0.663588	0.502014
4	0.604746	0.743048	0.646317	0.465585	0.489916	0.541939	0.424601	0.450236	0.801188	0.665603	0.69806	0.570225	0.538233	0.499337	0.577844	0.628794	0.441895	0.629679	0.446574	0.5955	0.586141	0.387777		4	0.890427	1.03014	0.947937	0.708681	0.80454	0.662055	0.589244	0.778198	1.16806	1.07136	1.27862	0.808878	0.81677	0.753515	0.668915	0.879845	0.911967	1.0515	0.664657	0.913747	0.867208	0.642734
5	0.727622	0.868597	0.782104	0.552919	0.592014	0.619007	0.523682	0.524902	1.00627	0.814332	0.875824	0.715109	0.617938	0.593582	0.665978	0.756987	0.522664	0.752157	0.545858	0.718384	0.721436	0.485229		5	1.09609	1.2102	1.11214	0.833009	0.959866	0.786109	0.70733	0.903477	1.40593	1.30465	1.60536	0.969969	0.980718	0.904915	0.742552	1.09866	1.1439	1.26589	0.812472	1.11296	1.03158	0.791592
6	0.851247	0.978839	0.889827	0.629539	0.700478	0.71416	0.619914	0.598145	1.16252	0.945857	1.03557	0.834604	0.705166	0.721126	0.749273	0.864379	0.629069	0.874634	0.625204	0.841268	0.856934	0.568644		6	1.24789	1.40351	1.29703	0.977936	1.13512	0.894199	0.836267	1.05544	1.61879	1.558	1.89342	1.14903	1.10783	1.03277	0.851757	1.27196	1.32853	1.4395	0.943932	1.33116	1.23367	0.916968
7	0.980499	1.13629	0.989716	0.733814	0.807134	0.789056	0.690308	0.674235	1.32955	1.08028	1.1598	0.938605	0.795581	0.793653	0.828344	1.02974	0.707194	1.00403	0.716146	0.947266	0.97697	0.663045		7	1.39973	1.58109	1.4703	1.09148	1.342	1.01683	0.962575	1.17501	1.87344	1.78955	2.15787	1.34255	1.23148	1.15414	0.951591	1.46503	1.51443	1.62667	1.07195	1.4807	1.4211	1.05311
8	1.09959	1.25588	1.11912	0.82497	0.885072	0.848977	0.785726	0.748088	1.4683	1.20403	1.32213	1.06186	0.884889	0.871475	0.89419	1.14552	0.798747	1.11776	0.791219	1.06567	1.08337	0.743205		8	1.54201	1.69624	1.6637	1.23725	1.47539	1.14917	1.07651	1.3265	2.07808	1.98481	2.4608	1.54087	1.35583	1.26845	1.09144	1.65714	1.69254	1.83606	1.19785	1.64642	1.58089	1.17671
AMPA	WT									KO														NMDA	WT									KO
Stim-slope	1	2	3	4	5	6	7	8	9	1	2	3	4	5	6	7	8	9	10	11	12	13		Stim-slope	1	2	3	4	5	6	7	8	9	1	2	3	4	5	6	7	8	9	10	11	12	13
0.5	0.112334	0.0402517	0.0259399	0.0657342	0.0824807	0.0631424	0.132097	0.0886466	0.0863299	0.183642	0.0363919	0.0377482	0.0869787	0.113932	0.0274312	0.0118623	0.0592186	0.0859093	0.104414	0.136634	0.0643488	0.140962		0.5	0.0145055	0.0915471	0.00105478	-0.000434326	0.00211255	0.00257813	0.00494915	0.154313	0.071406	-0.00175962	0.00189591	0.0258457	-0.00296704	0.00576053	0.000104636	0.120724	0.113493	0.0047145	0.172828	0.104058	0.0120997	0.138876
1	0.300672	0.20551	0.340634	0.354001	0.327339	0.330461	0.276546	0.270298	0.232636	0.305613	0.297837	0.218056	0.351097	0.330895	0.343468	0.295731	0.302127	0.223796	0.305757	0.354948	0.20999	0.30779		1	0.0340313	0.00911907	0.0451638	0.00577211	0.0192959	0.00440437	0.0226569	0.00542765	0.0158986	0.0182097	0.0116147	0.00169406	0.00563985	0.0348448	0.012497	0.00707403	0.0685877	0.0813986	0.0789087	0.0449517	0.0846487	0.017854
1.5	0.417514	0.43088	0.424775	0.498596	0.393143	0.4302	0.415619	0.442067	0.378417	0.436836	0.372168	0.351462	0.43626	0.435528	0.451418	0.435672	0.418971	0.429647	0.424339	0.568208	0.359526	0.487272		1.5	0.0544465	0.0201695	0.075543	0.0182909	0.0369553	0.00454444	0.0488445	0.00740162	0.0304265	0.0498244	0.0252452	0.00516592	0.0186565	0.0635517	0.010409	0.033739	0.155666	0.154307	0.145518	0.120888	0.195176	0.0663573
2	0.608477	0.580413	0.553386	0.564719	0.504847	0.485083	0.563555	0.56915	0.504267	0.477816	0.423614	0.466776	0.503399	0.549168	0.516111	0.516762	0.497447	0.565885	0.503683	0.701606	0.464812	0.696392		2	0.0857877	0.0198974	0.10122	0.0211213	0.0554596	0.0270293	0.0595319	0.054466	0.0540614	0.0760739	0.070776	0.0139774	0.0394011	0.0920584	0.0243662	0.0876227	0.232933	0.206623	0.228373	0.301999	0.265173	0.112696
3	0.664277	0.752475	0.746089	0.738525	0.653365	0.736487	0.873236	0.814961	0.687234	0.656119	0.63316	0.68155	0.68564	0.768461	0.681922	0.715418	0.565452	0.815823	0.706983	0.89838	0.703788	0.974248		3	0.12103	0.0185559	0.141637	0.0609309	0.0627127	0.0497987	0.0761129	0.0821728	0.0408727	0.0999305	0.135951	0.0313251	0.0678477	0.15715	0.0565003	0.124806	0.328833	0.303052	0.30833	0.47484	0.372005	0.200939
4	0.7577	0.998212	0.901294	0.895173	0.82281	0.731977	1.06085	0.999229	0.887058	0.803332	0.71207	0.910285	0.723411	0.885301	0.882395	0.8587	0.691742	0.919597	0.835152	0.979469	0.827027	1.18627		4	0.146867	0.0275386	0.196115	0.0928067	0.0231872	0.0523748	0.0734011	0.116657	0.0489394	0.115471	0.143771	0.0550271	0.0851449	0.109268	0.0632135	0.194328	0.39411	0.357963	0.369274	0.438884	0.360627	0.27662
5	0.926702	1.18408	1.09021	1.06098	0.930773	0.879911	1.22984	1.1505	1.04371	0.877449	0.773108	1.04065	0.850423	1.13222	1.0065	0.91755	0.814831	1.08032	0.88398	1.05504	0.956218	1.36386		5	0.162378	0.0497397	0.237008	0.0899265	0.0378644	0.0679589	0.127536	0.113925	0.0772941	0.137828	0.134056	0.0502106	0.106381	0.089366	0.0741416	0.23211	0.477363	0.421591	0.416897	0.452756	0.344108	0.324425
6	0.943994	1.20704	1.22883	1.06912	1.08845	0.947049	1.39768	1.33665	1.13424	0.979177	0.794471	1.15865	0.879773	1.25138	1.14877	0.969576	0.805676	1.22172	0.967393	1.18394	1.01318	1.58186		6	0.182821	0.0797093	0.247759	0.109325	0.0502258	0.0741308	0.145669	0.158805	0.0970861	0.159498	0.122358	0.080709	0.120381	0.112909	0.0888926	0.25217	0.501472	0.468057	0.467524	0.360956	0.430882	0.385448
7	1.08743	1.54826	1.35292	1.19017	1.08033	1.03759	1.52687	1.44072	1.21968	1.01202	0.914501	1.23494	0.934125	1.44656	1.25528	1.11184	0.864683	1.32853	1.02843	1.17289	1.08032	1.76497		7	0.193359	0.0225119	0.285949	0.137977	0.0523668	0.0912409	0.140994	0.15267	0.124091	0.180423	0.117372	0.0753161	0.108067	0.14978	0.0923087	0.302265	0.536786	0.51214	0.555299	0.67401	0.537411	0.447912
8	1.15151	1.58662	1.45261	1.09399	1.22477	1.10168	1.64083	1.49436	1.29191	1.11694	0.883979	1.33057	1.00096	1.53811	1.31893	1.1627	0.951156	1.39771	1.08132	1.26546	1.13727	1.8321		8	0.213727	0.0192063	0.290018	0.126799	0.0687662	0.0998157	0.188732	0.188613	0.158268	0.185526	0.115964	0.0772586	0.104653	0.155317	0.0933015	0.306835	0.590342	0.594015	0.672808	0.532168	0.516828	0.499748

## Sheet: Fig 3
Fig 3 raw data values
b-g
	WT-V														KO-V
N/A	1	2	3	4	5	6	7	8	9	10	11	12	13	14	1	2	3	4	5	6	7	8	9	10	11	12	13
0.05	-0.00742	0	0	6.36e-05	0	0	0	-0.00744	-0.00261	-0.01003	0.004491	0.004308	0.018914	0.016384	0.0218153	0	-0.03197	0.005989	-0.04208	-0.00752	-0.01242	0	0.041942	-0.03573	0.01807	-0.0335	-0.03483
0.1	-0.00576	0.052531	0.007957	0.014014	-0.02832	-0.03181	-0.0091	-0.00025	0.003622	-0.00151	0.013944	0.006203	0.023959	0.021463	0.0435235	-0.06796	-0.02675	0.019541	-0.02082	0.014056	0.010477	-0.0257	0.062849	-0.01212	0.025234	-0.02519	-0.01954
0.2	0.01136	0.053474	0.031572	0.03413	-0.01008	0.02694	0.023387	0.021337	0.022779	0.024041	0.032518	0.011221	0.029003	0.030041	0.0857579	0.038369	0.00925	0.056408	0.04456	0.060452	0.061721	0.02385	0.107575	0.011494	0.051508	-0.00027	0.026334
0.3	0.032598	0.076956	0.053898	0.059644	0.070682	0.074225	0.060424	0.036493	0.037437	0.046814	0.051079	0.018675	0.037084	0.037961	0.133078	0.148046	0.0439	0.093754	0.087704	0.098189	0.11087	0.094924	0.150192	0.058719	0.064646	0.021345	0.057314
0.4	0.049797	0.091926	0.073121	0.082728	0.123677	0.128239	0.09579	0.051439	0.057003	0.072699	0.070479	0.026128	0.043186	0.046897	0.175918	0.219629	0.075741	0.130718	0.152139	0.138744	0.16175	0.144678	0.195068	0.098164	0.09092	0.042451	0.095002
0.5	0.065971	0.105246	0.090315	0.106562	0.178425	0.180416	0.129945	0.072634	0.078188	0.085641	0.087632	0.030415	0.049288	0.056005	0.219156	0.31791	0.109956	0.165948	0.210161	0.178996	0.214224	0.198809	0.24032	0.138486	0.115129	0.063557	0.128272
0.6	0.081901	0.116104	0.108282	0.129025	0.231341	0.223604	0.163094	0.087744	0.096826	0.111095	0.10773	0.036125	0.055341	0.064945	0.261369	0.394847	0.148256	0.204323	0.262529	0.217612	0.259593	0.251399	0.284293	0.176265	0.133539	0.086909	0.164834
0.7	0.099042	0.128043	0.123261	0.154186	0.286822	0.271453	0.191387	0.108351	0.117132	0.13848	0.124966	0.042314	0.061167	0.073027	0.295752	0.465479	0.177454	0.238589	0.316586	0.251854	0.306798	0.287094	0.326387	0.21645	0.150809	0.107883	0.199867
0.8	0.112644	0.137713	0.138001	0.17453	0.339925	0.322789	0.228667	0.12163	0.133714	0.158568	0.144276	0.048952	0.067274	0.081635	0.345532	0.525228	0.217347	0.278084	0.366309	0.284356	0.354003	0.327632	0.372469	0.255809	0.172879	0.124515	0.227955
0.9	0.127624	0.145589	0.149894	0.201707	0.394833	0.363664	0.265947	0.140212	0.15198	0.18152	0.162139	0.054598	0.0735	0.09022	0.385378	0.582705	0.25183	0.313954	0.415286	0.322783	0.419292	0.368706	0.410985	0.271226	0.19495	0.153852	0.227955
1	0.138224	0.153505	0.163323	0.224811	0.44589	0.406509	0.304407	0.159739	0.171719	0.199254	0.179589	0.060462	0.07963	0.099122	0.420773	0.644348	0.284992	0.351393	0.480709	0.357297	0.488082	0.397361	0.455973	0.271226	0.215752	0.173411	0.227955
	WT-DCS														KO-DCS
N/A	1	2	3	4	5	6	7	8	9	10	11				1	2	3	4	5	6	7	8	9	10
0.05	-0.028693	-0.13832	0.008192	-0.02229	-0.03066	-0.02862	-0.01109	-0.02271	0.002589	0.008628	-0.02161				-0.014448	-0.0977	-0.00787	-0.01161	-0.02708	-0.02319	0.010371	0.032905	0.003894	-0.01967
0.1	-0.009765	-0.06306	0.020624	-0.00288	-0.0114	-0.01736	0.00076	-0.00591	0.017476	0.027397	-0.0133				0.0016742	-0.07079	0.006306	0.010746	-0.02061	-0.00608	0.016728	0.04236	0.019235	-0.00195
0.2	0.0322122	0.045591	0.062015	0.028239	0.025961	0.016421	0.036316	0.024892	0.047251	0.061032	0.032696				0.0366095	-0.01595	0.028681	0.04697	0.002903	0.034407	0.035799	0.051816	0.049915	0.015766
0.3	0.0837744	0.164232	0.113325	0.061426	0.067887	0.034727	0.059497	0.040292	0.087796	0.088841	0.090069				0.0755963	0.03357	0.064334	0.091023	0.020504	0.065778	0.046794	0.061271	0.080286	0.051204
0.4	0.123973	0.256826	0.16802	0.093356	0.104629	0.061476	0.086051	0.071734	0.119181	0.122934	0.143716				0.112278	0.086372	0.088999	0.132265	0.042607	0.106947	0.060078	0.078957	0.110031	0.079624
0.5	0.175629	0.359099	0.211465	0.1279	0.142246	0.087838	0.116432	0.099962	0.153964	0.155909	0.193344				0.143642	0.133237	0.116699	0.172356	0.062656	0.141104	0.073237	0.093755	0.139913	0.109889
0.6	0.215825	0.449903	0.26377	0.151291	0.180969	0.111059	0.143522	0.128898	0.181073	0.190347	0.24551				0.179086	0.181028	0.141083	0.215007	0.082534	0.17777	0.087145	0.107891	0.171016	0.140786
0.7	0.277343	0.539902	0.304791	0.188283	0.219242	0.138962	0.171197	0.155294	0.216266	0.217841	0.293772				0.219728	0.23968	0.173375	0.255201	0.103651	0.212027	0.100222	0.120958	0.203042	0.171633
0.8	0.312298	0.63592	0.352162	0.225275	0.258117	0.164036	0.199143	0.180805	0.252806	0.25555	0.350482				0.253007	0.289645	0.196582	0.29237	0.124902	0.251166	0.113815	0.135963	0.234064	0.203842
0.9	0.347252	0.722798	0.397871	0.258683	0.266514	0.188134	0.227404	0.208065	0.280391	0.288033	0.401655				0.291859	0.333714	0.227358	0.337757	0.145552	0.288094	0.127009	0.149939	0.266064	0.23485
1	0.417161	0.783812	0.429687	0.301058	0.266514	0.213297	0.256396	0.237309	0.314571	0.321785	0.408291				0.334824	0.396714	0.252414	0.376153	0.165907	0.324665	0.140214	0.164687	0.290607	0.265324
	WT-Memantine														KO-Memantine
N/A	1	2	3	4	5	6	7	8	9						1	2	3	4	5	6	7	8	9	10
0.05	-0.025151	-0.01476	-0.03298	-0.03027	0	0.040544	0.039223	-0.00338	0.002754						-0.052403	-0.00733	-0.06321	0.006847	-0.02195	0.007253	0.006732	0.04886	0.01731	0.019929
0.1	-0.010922	-0.00707	-0.01841	-0.02448	0.016061	0.042723	0.042083	-0.00052	0.006377						-0.03446	-0.00475	-0.04009	0.0211	-0.01186	0.030131	0.017637	0.070519	0.025128	0.026442
0.2	0.013898	0.007504	0.015125	-0.00605	0.0252	0.046302	0.047509	0.007806	0.013623						-0.002571	0.038825	0.031157	0.052698	0.016787	0.053009	0.041646	0.114926	0.044017	0.036626
0.3	0.0342405	0.020026	0.046541	0.012909	0.039455	0.051282	0.055239	0.020295	0.018649						0.0265061	0.073243	0.092032	0.083845	0.045434	0.074748	0.061522	0.149186	0.062473	0.050082
0.4	0.0583659	0.037039	0.07303	0.031482	0.055112	0.056263	0.059426	0.027829	0.026081						0.0610074	0.115886	0.157084	0.113553	0.083604	0.098806	0.080884	0.190446	0.077663	0.061449
0.5	0.0848531	0.051283	0.09867	0.049569	0.072023	0.060426	0.066116	0.037945	0.032563						0.097287	0.152174	0.222511	0.14441	0.115039	0.124709	0.102362	0.230089	0.093865	0.073721
0.6	0.108814	0.068063	0.125699	0.066913	0.088802	0.065235	0.070109	0.047113	0.040194						0.132845	0.19221	0.294364	0.176431	0.144241	0.147601	0.122438	0.280643	0.110882	0.085963
0.7	0.132718	0.080023	0.150106	0.086069	0.106259	0.070043	0.073816	0.056307	0.045994						0.164378	0.226943	0.35417	0.203532	0.177731	0.172842	0.144196	0.317649	0.12499	0.097663
0.8	0.156241	0.095598	0.173165	0.104933	0.122649	0.073771	0.07925	0.065372	0.053073						0.200106	0.266378	0.423321	0.234242	0.211709	0.199189	0.160785	0.361219	0.142357	0.110092
0.9	0.181287	0.112143	0.193309	0.123748	0.139741	0.078035	0.084394	0.073762	0.059908						0.229403	0.305268	0.485256	0.262388	0.245574	0.224003	0.176948	0.400209	0.156498	0.121793
1	0.204724	0.12558	0.213389	0.135731	0.152586	0.086563	0.089121	0.083527	0.067388						0.265101	0.341891	0.49483	0.296468	0.277734	0.248827	0.19555	0.444754	0.171708	0.133993

## Sheet: Fig 4
Fig 4 raw data values
a
WT	1	2	3	4	5	6	7	8	9	10	11	12	13	14	15	16	17	18	19	20	21	22	23	24	25	26	27	28	29	30
Pre-expose	1.96	0	0	0.45	0.71	0	0	4.81	4.27	0	0	0.71	0.98	0.36	1.6	0.53	0	0.71	6.68	0	0	0	0	0	0.71	0.36	3.03	0	0	0.98
Shock 1	22.22	72	33.33	39.56	0	9.37	5.78	42.67	26.79	1.79	0	28.44	26.22	8.89	37.78	38.67	28.44	34.67	8.44	1.78	7.56	11.11	39.56	1.78	0	4.44	40.44	6.22	52.89	22.22
Shock 2	46.22	68.44	58.22	58.67	45.78	50.22	27.11	63.11	29.78	23.56	18.22	53.33	66.67	24	52.68	47.77	55.8	56.7	46.43	25.89	14.73	31.11	61.33	32.89	8.44	31.56	47.56	20	55.56	39.56
Shock 3	56.7	77.23	67.26	73.09	54.46	54.02	51.12	59.64	47.77	31.7	29.15	66.82	58.74	18.83	68.3	44.64	72.77	45.09	32.59	60.27	49.11	47.53	76.23	59.82	40.62	32.29	59.37	51.79	53.12	43.3
KO	1	2	3	4	5	6	7	8	9	10	11	12	13	14	15	16	17	18	19	20	21	22	23	24
Pre-expose	0.8	2.23	2.23	1.42	0	0.45	1.07	1.52	0	1.07	4.63	0.71	6.06	9.53	2.49	0	10.42	1.69	0.89	3.21	0.71	6.77	22.53	1.34
Shock 1	7.11	32.44	4	8	10.71	7.59	58.67	14.22	1.79	10.27	32	43.11	27.11	52.44	14.22	10.67	14.67	14.22	27.56	10.67	22.67	10.67	36.44	36.89
Shock 2	19.11	68.44	21.78	34.67	37.33	39.56	56.44	47.56	18.67	40.89	59.56	53.33	65.78	62.67	33.04	29.02	15.18	23.21	60.71	26.22	32	29.33	58.22	49.33
Shock 3	53.57	57.14	52.91	35.87	68.75	54.02	71.3	64.13	41.07	33.04	46.64	61.88	71.75	73.54	77.23	54.46	45.09	54.91	73.21	43.95	60.27	67.71	74.55	43.3
c-f
WT-V	1	2	3	4	5	6	7	8	9	10	WT-D	1	2	3	4	5	6	7	8	9	10	WT-M	1	2	3	4	5	6	7	8	9	10
pre-expose	1.96	0	0	4.81	0.98	0.36	0	0	0	0.98	pre-expose	0	0.45	0.71	0	1.6	0.53	0	0	0.71	0.36	pre-expose	4.27	0	0	0.71	0.71	6.68	0	0	3.03	0
shock 1	22.22	72	5.78	42.67	26.22	8.89	11.11	39.56	52.89	22.22	shock 1	33.33	39.56	0	9.37	37.78	38.67	28.44	1.78	0	4.44	shock 1	26.79	1.79	0	28.44	34.67	8.44	1.78	7.56	40.44	6.22
shock 2	46.22	68.44	27.11	63.11	66.67	24	31.11	61.33	55.56	39.56	shock 2	58.22	58.67	45.78	50.22	52.68	47.77	55.8	32.89	8.44	31.56	shock 2	29.78	23.56	18.22	53.33	56.7	46.43	25.89	14.73	47.56	20
shock 3	56.7	77.23	51.12	59.64	58.74	18.83	47.53	76.23	53.12	43.3	shock 3	67.26	73.09	54.46	54.02	68.3	44.64	72.77	59.82	40.62	32.29	shock 3	47.77	31.7	29.15	66.82	45.09	32.59	60.27	49.11	59.37	51.79
KO-V	1	2	3	4	5	6	7	8			KO-D	1	2	3	4	5	6	7				KO-M	1	2	3	4	5	6	7	8	9
pre-expose	0.8	2.23	1.07	1.52	6.06	9.53	3.21	1.34			pre-expose	2.23	1.42	0	0.45	2.49	0.71	6.77				pre-expose	0	1.07	4.63	0.71	0	10.42	1.69	0.89	22.53
shock 1	7.11	32.44	58.67	14.22	27.11	52.44	10.67	36.89			shock 1	4	8	10.71	7.59	14.22	22.67	10.67				shock 1	1.79	10.27	32	43.11	10.67	14.67	14.22	27.56	36.44
shock 2	19.11	68.44	56.44	47.56	65.78	62.67	26.22	49.33			shock 2	21.78	34.67	37.33	39.56	33.04	32	29.33				shock 2	18.67	40.89	59.56	53.33	29.02	15.18	23.21	60.71	58.22
shock 3	53.57	57.14	71.3	64.13	71.75	73.54	43.95	43.3			shock 3	52.91	35.87	68.75	54.02	77.23	60.27	67.71				shock 3	41.07	33.04	46.64	61.88	54.46	45.09	54.91	73.21	74.55
c-g
WT-V	1	2	3	4	5	6	7	8	9	10	WT-D	1	2	3	4	5	6	7	8	9	10	WT-M	1	2	3	4	5	6	7	8	9	10
Day 8	64.65	49.51	49.42	63.58	53.61	57.44	31.79	44.43	52.14	56.77	Day 8	62.15	86.46	57.7	51.91	75.6	63.22	76.14	73.35	21.93	43.81	Day 8	33.48	44.7	49.15	93.23	56.81	27.25	41.85	39.8	40.78	48.98
Day 9	52.54	48	28.7	51.6	35.62	21.46	21.37	26.27	36.87	27.69	Day 9	66.93	70.23	64.26	39.93	34.19	38.11	44.17	50.71	17.38	33.48	Day 9	38.65	27.52	16.83	56.72	35.47	19.34	47.33	34.85	36.15	20.04
Day 10	53.43	37.85	15.86	33.96	25.65	17.1	23.42	39.36	26.09	17.19	Day 10	53.07	73.11	39.72	29.03	44.83	37.17	32.26	36.15	22.62	35.56	Day 10	22.8	32.32	34.73	39.18	39.54	26.27	33.66	41.76	23.44	14.97
KO-V	1	2	3	4	5	6	7	8			KO-D	1	2	3	4	5	6	7				KO-M	1	2	3	4	5	6	7	8	9
Day 8	57.7	75.96	63.49	58.33	67.85	91.72	55.92	56.95			Day 8	67.41	54.94	66.7	44.52	56.72	35.29	75.6				Day 8	28.05	70.26	91.45	76.14	65.89	52.36	61.44	77.38	84.95
Day 9	51.65	51.02	44.3	38.15	80.14	84.42	38.56	35			Day 9	45.63	63.73	63.64	28.88	33.48	19.16	47.91				Day 9	22.35	52.72	79.88	68.03	48.31	53.03	35.65	58.82	75.24
Day 10	44.97	41.32	34.14	27.18	68.66	79.52	21.91	30.45			Day 10	37.85	42.65	61	31.79	22.91	17.81	30.93				Day 10	32.24	44.7	65.09	61.98	47.37	44.26	52.98	48	62.75

## Sheet: Fig 5
Fig 5 raw data values
a
	WT-V													KO-V
N/A	1	2	3	4	5	6	7	8	9	10	11			1	2	3	4	5	6	7	8	9	10
0.05	0	0	0	-0.00292	0	0.035089	0	0	0	0	0			0.014122	-0.00806	0	0.034004	0	0	0	0.048254	0.042592	0
0.1	0.089446	0.022306	0.027925	0.004059	-0.00388	0.043483	0.093317	0.020012	0.00435	0.024042	-0.00655			0.037102	-0.0041	-0.01261	0.035294	-0.02573	-0.05974	-0.03359	0.052443	0.050581	0.002775
0.2	0.088502	0.024002	0.029614	0.020568	0.011004	0.051431	0.097582	0.02361	0.012384	0.028834	0.00956			0.055549	0.00778	-0.00459	0.039166	0.005368	-0.02234	-0.01001	0.063814	0.071681	0.035032
0.3	0.08687	0.026825	0.032244	0.03857	0.029022	0.06174	0.104635	0.028242	0.021092	0.03248	0.031376			0.065373	0.015699	0.006519	0.042271	0.044069	0.013392	0.008357	0.072533	0.087987	0.062952
0.4	0.085417	0.02886	0.034721	0.05373	0.043453	0.072009	0.11114	0.032562	0.028772	0.036984	0.050599			0.06988	0.025707	0.018251	0.045636	0.078441	0.051443	0.027966	0.08462	0.105277	0.090852
0.5	0.084052	0.03099	0.037358	0.070526	0.060147	0.083318	0.118138	0.036784	0.037677	0.040844	0.072007			0.07173	0.036373	0.030287	0.04921	0.113547	0.091247	0.051372	0.094223	0.123882	0.12311
0.6	0.082533	0.033036	0.039295	0.088942	0.075958	0.094154	0.123849	0.041757	0.046046	0.045229	0.092001			0.072652	0.045606	0.041068	0.052059	0.150235	0.128732	0.071985	0.106215	0.139874	0.149869
0.7	0.080995	0.035311	0.041632	0.105824	0.094115	0.105066	0.130438	0.046008	0.054034	0.049846	0.114922			0.073012	0.053811	0.052113	0.05558	0.181019	0.16509	0.090794	0.117088	0.158549	0.179158
0.8	0.079466	0.037542	0.043913	0.122706	0.109899	0.115922	0.136593	0.049578	0.061383	0.054098	0.135445			0.073188	0.063661	0.063856	0.0591	0.213368	0.201447	0.113266	0.128058	0.176669	0.205811
0.9	0.077983	0.039634	0.04633	0.134764	0.123007	0.12623	0.143243	0.053339	0.06978	0.057066	0.155969			0.073259	0.073094	0.073414	0.062682	0.250174	0.240172	0.134274	0.138895	0.191176	0.230617
1	0.0765	0.040126	0.049003	0.152249	0.142515	0.136736	0.149412	0.05801	0.078622	0.061228	0.1814			0.0833163	0.093414	0.083383	0.066202	0.285533	0.287276	0.159525	0.150063	0.212761	0.256306
	WT-FLX													KO-FLX
N/A	1	2	3	4	5	6	7	8	9	10	11	12	13	1	2	3	4	5	6	7	8	9	10	11	12	13	14	15
0.05	0.0591906	0.027786	0	0	0	0.152077	-0.00476	0	-0.01141	0.026459	0.126788	0	0.241781	0.0211526	0.02851	0.013647	0.091498	0	0	0	0.015306	0	0.020225	0	0	0.042802	0	-0.03256
0.1	0.0578374	0.027786	0.010088	0	-0.01031	0.04626	0.031672	-0.0086	-0.00896	0.02818	0.116259	0.035922	0.202977	0.0226591	0.032572	0.01695	0.087986	0.132482	0	0	0.01997	0.00792	0.025852	-0.00165	0.006556	0.042816	0.050496	-0.01008
0.2	0.0556642	0.027786	0.014242	0.011772	-0.00042	0.034716	0.042956	-0.00111	-0.00117	0.031369	0.099609	0.036715	0.171813	0.0254979	0.040696	0.021744	0.076928	0.124138	0.035158	0.058791	0.026997	0.016894	0.036571	0.005564	0.026043	0.042853	0.056736	0.027238
0.3	0.0533173	0.027786	0.018369	0.020325	0.009877	0.034533	0.050501	0.007675	0.00749	0.03489	0.086951	0.037594	0.131881	0.0281626	0.050904	0.028452	0.06993	0.106032	0.039404	0.055987	0.03706	0.02732	0.048073	0.012213	0.045405	0.042902	0.063415	0.064283
0.4	0.0511493	0.027786	0.022523	0.02755	0.019938	0.034531	0.051772	0.016464	0.015398	0.038349	0.080343	0.038418	0.100574	0.0308272	0.058715	0.034671	0.062801	0.091074	0.041858	0.053766	0.046848	0.03737	0.059092	0.018769	0.06311	0.042975	0.069386	0.10711
0.5	0.0488819	0.027786	0.026103	0.034718	0.031642	0.034531	0.052283	0.024689	0.024146	0.041663	0.076012	0.039339	0.080188	0.0334426	0.067792	0.040049	0.055466	0.07602	0.043602	0.051073	0.056064	0.04629	0.069383	0.024841	0.081133	0.043064	0.075804	0.13973
0.6	0.0466973	0.027786	0.030305	0.039567	0.039523	0.034531	0.052446	0.033382	0.031214	0.045579	0.073503	0.040245	0.065623	0.0363377	0.076943	0.047199	0.048211	0.061712	0.044601	0.048854	0.065194	0.056646	0.078596	0.031285	0.100404	0.043192	0.081825	0.180285
0.7	0.0446291	0.027786	0.034142	0.044628	0.051688	0.034531	0.05249	0.041219	0.040032	0.048458	0.071805	0.041029	0.055189	0.038624	0.085015	0.052592	0.041632	0.045736	0.045219	0.045833	0.073743	0.065893	0.091194	0.037644	0.118044	0.043432	0.088984	0.215009
0.8	0.0426949	0.027786	0.037863	0.048414	0.06077	0.034531	0.052504	0.049628	0.047758	0.052072	0.070827	0.041966	0.043582	0.0415847	0.093762	0.058753	0.035344	0.032466	0.045527	0.04363	0.0845	0.075291	0.100804	0.043714	0.136239	0.043688	0.094531	0.257734
0.9	0.0410583	0.027786	0.042066	0.051798	0.069901	0.034531	0.052507	0.058502	0.056562	0.055764	0.070159	0.042779	0.037391	0.044332	0.102096	0.064736	0.029424	0.018705	0.045725	0.040872	0.092253	0.085678	0.112268	0.049251	0.157286	0.044048	0.100401	0.294691
1	0.0410583	0.027786	0.046193	0.054101	0.083697	0.034531	0.052508	0.066106	0.063855	0.059131	0.069704	0.043715	0.032698	0.046931	0.107408	0.07033	0.023637	0.006598	0.045839	0.038232	0.106791	0.095059	0.125036	0.054419	0.179086	0.044594	0.10666	0.336533
b
AMPA	WT-V											WT-FLX													KO-V										KO-FLX
FV-slope	1	2	3	4	5	6	7	8	9	10	11	1	2	3	4	5	6	7	8	9	10	11	12	13	1	2	3	4	5	6	7	8	9	10	1	2	3	4	5	6	7	8	9	10	11	12	13	14	15
0.05	0.241309	0.281776	0.263278	0.258627	0.190973	0.219572	0.201054	0.246324	0.25286	0.189602	0.288751	0.224721	0.149672	0.305238	0.189541	0.169394	0.169136	0.236612	0.243402	0.213779	0.257093	0.267422	0.153613	0.232335	0.213363	0.0404529	0.215984	0.226056	0.217868	0.290808	0.268186	0.224288	0.176521	0.231671	0.310133	0.210161	0.191376	0.224942	0.249574	0.388972	0.222031	0.224208	0.249906	0.160602	0.201179	0.239366	0.272799	0.288991	0.264772
0.1	0.284264	0.32243	0.283189	0.323668	0.235308	0.276958	0.271245	0.310048	0.336123	0.314871	0.353614	0.260175	0.254772	0.349121	0.264105	0.247832	0.235696	0.307817	0.307727	0.305927	0.332618	0.329537	0.207504	0.301145	0.278773	0.124272	0.278749	0.316056	0.289642	0.344134	0.352137	0.272847	0.261495	0.31076	0.39608	0.247393	0.214577	0.291704	0.280857	0.416119	0.236833	0.3219	0.324066	0.236432	0.26035	0.327272	0.333265	0.347536	0.345033
0.15	0.323383	0.373266	0.320728	0.388275	0.303101	0.32838	0.330701	0.37537	0.41352	0.440008	0.411153	0.300242	0.309016	0.393004	0.341233	0.290566	0.291517	0.36928	0.392595	0.377592	0.386693	0.381745	0.273697	0.364099	0.344182	0.208092	0.323289	0.376047	0.369413	0.393098	0.428782	0.319372	0.340604	0.3615	0.453788	0.295315	0.260978	0.358961	0.323592	0.456604	0.306537	0.413968	0.391447	0.300287	0.312183	0.419112	0.389973	0.408919	0.419882
0.2	0.384069	0.409169	0.350658	0.454623	0.353743	0.393127	0.383723	0.442621	0.499991	0.553858	0.481395	0.337249	0.381838	0.432635	0.414441	0.339779	0.374585	0.436406	0.45741	0.464392	0.454808	0.439311	0.329172	0.443381	0.383088	0.260651	0.379078	0.438656	0.445167	0.451075	0.512411	0.378388	0.424577	0.414916	0.544228	0.342227	0.313341	0.432794	0.368037	0.499368	0.365131	0.504958	0.460856	0.380041	0.379866	0.512554	0.452856	0.468055	0.49941
0.25	0.429541	0.452034	0.396846	0.515092	0.412153	0.448425	0.443342	0.505748	0.589967	0.674277	0.548012	0.375295	0.473942	0.477471	0.486788	0.399855	0.428658	0.50487	0.527417	0.545303	0.518003	0.498539	0.395373	0.510932	0.444748	0.335057	0.432535	0.51214	0.514643	0.497069	0.584035	0.433606	0.515138	0.479645	0.613145	0.389065	0.349875	0.497417	0.413216	0.535694	0.433808	0.615884	0.532202	0.430024	0.424839	0.600459	0.501425	0.539646	0.577311
0.3	0.485951	0.488272	0.424551	0.58542	0.475567	0.507613	0.50382	0.587824	0.6652	0.787081	0.606612	0.416286	0.536935	0.516647	0.564313	0.453243	0.489794	0.575157	0.593391	0.633102	0.59232	0.570947	0.456232	0.563699	0.505286	0.40951	0.48953	0.592586	0.599061	0.556797	0.673276	0.469592	0.582446	0.533379	0.689057	0.434807	0.394436	0.559389	0.454647	0.579319	0.497519	0.687062	0.600296	0.523594	0.477179	0.684625	0.559333	0.606269	0.654011
0.35	0.526957	0.536803	0.46124	0.655748	0.532627	0.559371	0.566875	0.628021	0.748889	0.893715	0.68496	0.454262	0.630383	0.5709	0.645308	0.517878	0.56562	0.637201	0.668055	0.712342	0.666637	0.605417	0.525882	0.644528	0.548384	0.485083	0.535107	0.673032	0.677454	0.612898	0.758609	0.527332	0.67101	0.590347	0.751821	0.49471	0.438365	0.636651	0.499814	0.621505	0.5555	0.786736	0.680231	0.583395	0.543968	0.768791	0.617242	0.660588	0.734272
0.4	0.579922	0.57512	0.501978	0.699293	0.597977	0.608458	0.641481	0.708415	0.825363	1.04114	0.722247	0.493268	0.690482	0.609458	0.7147	0.549631	0.641447	0.708145	0.743527	0.799552	0.712425	0.674356	0.592688	0.725358	0.615287	0.556606	0.588476	0.719404	0.757069	0.659838	0.830647	0.579078	0.766019	0.6758	0.833486	0.534645	0.478681	0.701168	0.536986	0.6574	0.618201	0.893724	0.742531	0.661624	0.577616	0.866799	0.698695	0.731385	0.818541
0.45	0.637354	0.623515	0.533677	0.772414	0.642118	0.673105	0.678784	0.752976	0.916133	1.11809	0.800706	0.536817	0.776405	0.649165	0.795327	0.619333	0.691994	0.781413	0.809672	0.883169	0.773	0.735549	0.626091	0.791399	0.670549	0.625264	0.646823	0.801548	0.845876	0.719741	0.91594	0.639535	0.862897	0.72149	0.916298	0.58214	0.515362	0.77417	0.585691	0.698137	0.664527	0.979334	0.816582	0.730946	0.655508	0.938095	0.737005	0.794661	0.894122
0.5	0.687067	0.66453	0.587935	0.845536	0.686259	0.729074	0.740295	0.82279	0.984331	1.28393	0.85573	0.572435	0.847125	0.702884	0.8633	0.682055	0.768398	0.842409	0.885678	0.967405	0.833575	0.800055	0.709685	0.865356	0.725811	0.702757	0.70187	0.883691	0.915402	0.778255	0.98512	0.699992	0.911916	0.772695	1.00155	0.626629	0.571969	0.847172	0.624841	0.74089	0.757178	1.0772	0.894179	0.789185	0.694454	1.06026	0.813624	0.857938	0.965614
0.55	0.72342	0.70684	0.615279	0.902442	0.7304	0.765096	0.811533	0.892604	1.07989	1.37434	0.928695	0.606941	0.935332	0.749832	0.944934	0.729303	0.835363	0.906386	0.959458	1.0516	0.918929	0.832308	0.766241	0.919736	0.794899	0.770099	0.755584	0.941416	0.987535	0.826518	1.07844	0.726527	1.00995	0.847453	1.08602	0.669108	0.600273	0.905379	0.664969	0.779201	0.813405	1.1518	0.955547	0.874238	0.772346	1.16242	0.86238	0.90793	1.04819
0.6	0.785055	0.746834	0.656154	0.973742	0.786227	0.823352	0.847152	0.978161	1.15491	1.50042	1.00166	0.653235	1.00063	0.780155	1.01252	0.790423	0.886348	0.973389	1.03069	1.13878	0.969655	0.906181	0.822797	0.982151	0.856663	0.842002	0.809625	1.02531	1.07381	0.892776	1.14846	0.799468	1.11109	0.909531	1.13733	0.721839	0.651382	0.983012	0.725161	0.820505	0.878059	1.26493	1.03144	0.932738	0.837901	1.2317	0.922877	0.987938	1.13694
0.7	0.878583	0.840331	0.723032	1.11092	0.908591	0.941862	0.976577	1.09631	1.31997	1.71309	1.13872	0.725644	1.15914	0.876665	1.16412	0.896886	1.02135	1.09996	1.14471	1.17475	1.11979	1.01204	0.942478	1.10893	0.958978	0.989761	0.85758	1.14397	1.23537	1.00065	1.3025	0.908878	1.27131	1.03207	1.28464	0.814432	0.736372	1.11638	0.809257	0.900193	0.984999	1.45831	1.16193	1.09476	0.914245	1.42942	1.03845	1.12363	1.27036
0.8	0.9914	0.920099	0.811786	1.23146	1.0526	1.04516	1.11611	1.2325	1.48462	1.95134	1.25947	0.803446	1.30528	0.970925	1.24896	1.02018	1.16255	1.09996	1.14471	1.17475	1.24126	1.12209	1.06497	1.27811	1.08158	1.13872	0.85758	1.28498	1.33304	1.09635	1.44713	1.0119	1.43262	1.15875	1.43539	0.908949	0.825855	1.2537	0.893249	0.988252	1.11282	1.64968	1.30762	1.23753	1.04699	1.61708	1.1484	1.23846	1.43516
AMPA	WT-V											WT-FLX													KO-V										KO-FLX
Stim-FV	1	2	3	4	5	6	7	8	9	10	11	1	2	3	4	5	6	7	8	9	10	11	12	13	1	2	3	4	5	6	7	8	9	10	1	2	3	4	5	6	7	8	9	10	11	12	13	14	15
0.5	0.0638157	0.0485934	0.0858092	0.0381705	0.0612751	0.05405	0.0581243	0.0378992	0.0448582	0.0421143	0.0611281	0.0151135	0.0160517	0.0296829	0.0679838	0.0374088	0.0326982	0.0409927	0.054363	0.0214093	0.0328651	0.0414883	0.0578373	0.0487186	0.0183641	0.0414441	0.0514694	0.0339084	0.0561583	0.07037	0.0486666	0.0673062	0.0435623	0.0428263	0.02884	0.0296735	0.034803	0.0359285	0.0867982	0.0767052	0.0959248	0.0555377	0.0409931	0.0608837	0.0593545	0.0526981	0.0507078	0.0352721	0.0567064
1	0.170539	0.170961	0.162562	0.0951836	0.181885	0.120657	0.134423	0.0991587	0.0974424	0.095147	0.132367	0.102146	0.120469	0.162484	0.117114	0.134747	0.123745	0.150413	0.163699	0.130798	0.110286	0.125758	0.158879	0.0985275	0.168757	0.204617	0.161583	0.0936527	0.117858	0.153037	0.108343	0.155873	0.10598	0.116074	0.135681	0.156332	0.179967	0.103998	0.170589	0.145164	0.196308	0.107547	0.089778	0.152999	0.165768	0.103141	0.108006	0.109178	0.104431
1.5	0.223357	0.217108	0.267923	0.180148	0.262284	0.188093	0.230974	0.167132	0.142436	0.160835	0.220057	0.233179	0.220707	0.224114	0.207306	0.218339	0.212809	0.213018	0.204364	0.206445	0.174503	0.180241	0.244276	0.182396	0.274622	0.295201	0.192481	0.179798	0.153306	0.230222	0.154401	0.266012	0.184434	0.18289	0.248953	0.21858	0.302384	0.200291	0.232265	0.218926	0.278597	0.153757	0.147631	0.18711	0.272668	0.167559	0.165304	0.174194	0.171461
2	0.277731	0.267271	0.379821	0.240698	0.364349	0.259718	0.310653	0.243499	0.19899	0.218621	0.297998	0.304065	0.286067	0.293637	0.248152	0.294435	0.285222	0.249347	0.254558	0.240526	0.236759	0.240984	0.317758	0.255758	0.391149	0.357331	0.229679	0.244236	0.205395	0.303907	0.204133	0.367665	0.245583	0.275251	0.32771	0.284809	0.388655	0.250829	0.308935	0.280805	0.355519	0.2228	0.233644	0.259811	0.379081	0.241553	0.237794	0.250465	0.216242
3	0.391501	0.374156	0.604295	0.387709	0.577972	0.396468	0.488735	0.417121	0.295249	0.3225	0.459199	0.410664	0.387933	0.409009	0.32946	0.449052	0.450565	0.348761	0.335172	0.305677	0.393619	0.417329	0.474295	0.423328	0.523481	0.444575	0.308674	0.391702	0.311285	0.436898	0.312392	0.526554	0.409384	0.421244	0.445973	0.422571	0.584985	0.361276	0.456592	0.402075	0.555831	0.341537	0.360692	0.383244	0.568865	0.368268	0.374128	0.372226	0.35145
4	0.480222	0.48355	0.797208	0.540062	0.778057	0.537647	0.66002	0.576083	0.392013	0.414366	0.615552	0.517833	0.49475	0.531105	0.423845	0.560475	0.59634	0.412608	0.391413	0.384078	0.523588	0.590414	0.607676	0.546781	0.666687	0.527667	0.375045	0.547752	0.391002	0.561745	0.388333	0.720197	0.579637	0.55229	0.540256	0.511202	0.727639	0.509622	0.610263	0.502956	0.739132	0.456184	0.46601	0.519578	0.762962	0.48618	0.545668	0.512983	0.443349
5	0.584065	0.571367	0.974403	0.652054	0.960547	0.691904	0.825013	0.734347	0.48199	0.546953	0.776913	0.619294	0.565551	0.640916	0.497452	0.700851	0.707742	0.499998	0.461379	0.435207	0.645168	0.755177	0.781579	0.732281	0.807294	0.635244	0.455045	0.689299	0.487174	0.728706	0.487629	0.88939	0.71301	0.711449	0.644248	0.593751	0.894035	0.628879	0.74098	0.609075	0.937842	0.579141	0.559619	0.642038	0.904338	0.582245	0.691002	0.640714	0.557022
6	0.671934	0.666332	1.19369	0.79136	1.11832	0.833824	1.03317	0.892991	0.599496	0.638329	0.906021	0.705563	0.638756	0.744775	0.575207	0.838112	0.815899	0.564142	0.535779	0.498636	0.777932	0.904218	0.910551	0.834314	0.953719	0.732284	0.531458	0.82429	0.59179	0.897211	0.597038	1.08118	0.860715	0.825321	0.74379	0.708441	1.04608	0.741426	0.863183	0.690974	1.1238	0.673703	0.647557	0.764952	1.10732	0.70447	0.846841	0.805885	0.643207
7	0.768652	0.785956	1.37103	0.900602	1.2909	0.971257	1.13566	1.01085	0.695076	0.739856	1.06441	0.804097	0.699171	0.856605	0.680453	0.926555	0.941329	0.633149	0.612287	0.56757	0.890915	1.06025	1.03854	0.994487	1.09199	0.84055	0.585236	0.988121	0.680381	1.04906	0.681811	1.24077	0.992623	0.936537	0.828246	0.794063	1.18586	0.885724	0.982666	0.784345	1.35459	0.812547	0.725864	0.87382	1.29518	0.808296	1.00971	0.966744	0.768502
8	0.872594	0.833391	1.53601	0.991566	1.43966	1.09407	1.29384	1.15451	0.792669	0.841268	1.19001	0.887958	0.778736	0.949811	0.746053	1.03594	1.05772	0.688701	0.668643	0.610863	1.03647	1.2194	1.14736	1.10306	1.2049	0.956852	0.639031	1.107	0.758793	1.16926	0.777594	1.41378	1.14013	1.04755	0.932541	0.859579	1.37444	0.982493	1.15323	0.881309	1.53904	0.905744	0.805664	0.973164	1.48773	0.922869	1.15392	1.11	0.867175
AMPA	WT-V											WT-FLX													KO-V										KO-FLX
Stim-slope	1	2	3	4	5	6	7	8	9	10	11	1	2	3	4	5	6	7	8	9	10	11	12	13	1	2	3	4	5	6	7	8	9	10	1	2	3	4	5	6	7	8	9	10	11	12	13	14	15
0.5	0.156101	0.111739	0.122433	0.0774259	0.109645	0.0691288	0.0831836	0.108284	0.107849	0.109349	0.138915	0.0111903	0.0203469	0.10644	0.151861	0.0982373	0.0562793	0.0669689	0.115531	0.0508595	0.071439	0.055473	0.100102	0.065734	0.0681603	0.0219437	0.147722	0.01221	0.104777	0.137208	0.0870521	0.0761115	0.0554053	0.0985809	0.0591624	0.0201997	0.0597846	0.0721037	0.160871	0.22685	0.189354	0.0647651	0.0941133	0.0591789	0.0914313	0.124797	0.0782926	0.11323	0.0676478
1	0.308806	0.369695	0.296288	0.302855	0.265067	0.302561	0.270105	0.274779	0.278292	0.278752	0.329347	0.238034	0.266378	0.353495	0.289409	0.287304	0.247047	0.410968	0.41831	0.39506	0.277807	0.275528	0.231425	0.255622	0.275363	0.271172	0.323488	0.234987	0.290061	0.308688	0.303842	0.235857	0.245229	0.28023	0.457756	0.284541	0.285706	0.321597	0.297328	0.348918	0.374059	0.317675	0.266818	0.219146	0.28999	0.266303	0.275822	0.330729	0.298127
1.5	0.454707	0.442502	0.524323	0.416779	0.390044	0.380165	0.39484	0.385273	0.399151	0.414821	0.491185	0.48217	0.48319	0.500633	0.352261	0.379434	0.382485	0.496134	0.503833	0.528386	0.425576	0.4332	0.404066	0.425503	0.499186	0.381034	0.392008	0.43321	0.365798	0.448655	0.42458	0.470111	0.392805	0.446136	0.70393	0.366287	0.422164	0.426522	0.403708	0.519811	0.519017	0.428338	0.437053	0.368393	0.45108	0.440177	0.427244	0.467451	0.487698
2	0.462265	0.53042	0.605419	0.539284	0.571699	0.484509	0.555373	0.502086	0.553679	0.588841	0.619285	0.480137	0.534924	0.577649	0.499612	0.478399	0.481594	0.553394	0.553972	0.549896	0.54641	0.525483	0.489586	0.548227	0.627213	0.476515	0.444539	0.580859	0.479851	0.566515	0.626478	0.563992	0.557601	0.549677	0.81888	0.527815	0.479564	0.538138	0.492358	0.646964	0.537111	0.59604	0.576272	0.485085	0.57082	0.615871	0.56094	0.578136	0.605409
3	0.624593	0.650314	0.739696	0.828031	0.918603	0.696099	0.790063	0.808565	0.759018	0.893727	0.943498	0.615432	0.711051	0.708303	0.644936	0.659975	0.745644	0.716156	0.725304	0.669345	0.834656	0.779797	0.663676	0.840975	0.835317	0.637387	0.553094	0.858574	0.701322	0.854615	0.823395	0.838212	0.795276	0.759592	0.98877	0.622568	0.66413	0.71252	0.637827	0.839225	0.794909	0.823174	0.747826	0.722824	0.827891	0.910426	0.756547	0.811187	0.811331
4	0.721232	0.747675	0.776967	0.969427	1.12511	0.823987	1.08148	1.07626	0.890822	1.15763	1.16986	0.617463	0.820909	0.848403	0.801584	0.760903	0.960272	0.732433	0.759159	0.761193	1.06171	1.08237	0.904324	1.02146	1.06624	0.739543	0.591457	1.04369	0.857537	1.05032	0.891632	1.07726	1.15619	0.920169	1.11084	0.743619	0.83764	0.956224	0.806694	0.876872	0.994868	1.12246	0.920182	0.907673	1.16982	1.17085	0.959779	0.924403	1.02901
5	0.815828	0.765838	0.883702	1.13524	1.29398	0.988784	1.19716	1.20241	1.0498	1.44334	1.29149	0.682569	0.98672	0.91249	0.909428	0.838794	1.11184	0.91757	0.860004	0.871637	1.14804	1.22581	1.16169	1.25631	1.15067	0.917548	0.630985	1.17389	0.940368	1.16463	1.07394	1.22679	1.36662	1.06912	1.25121	0.773111	0.944021	0.985713	0.93079	0.897214	1.31284	1.28201	0.993939	1.12711	1.25324	1.29804	1.14921	1.07946	1.14163
6	0.87991	0.860587	1.0416	1.25323	1.36418	1.10983	1.37953	1.36519	1.17157	1.59271	1.47199	0.686643	1.11592	0.926146	1.09559	1.03033	1.21663	0.887057	0.958236	1.01594	1.10938	1.31126	1.26341	1.42721	1.31329	1.10268	0.731834	1.38242	1.09572	1.19297	1.13759	1.31427	1.60321	1.20238	1.32953	0.859575	1.09586	1.1312	0.968429	0.902302	1.66222	1.45465	1.1546	1.28072	1.45973	1.49335	1.24723	1.21679	1.23639
7	0.901272	0.834879	1.21983	1.28782	1.51168	1.19123	1.50073	1.50251	1.25761	1.86257	1.54727	0.78835	1.14847	0.878918	1.09458	1.14746	1.27259	0.988778	1.06606	1.08526	1.3262	1.40993	1.30206	1.48112	1.39569	1.18203	0.784883	1.51975	1.13292	1.32807	1.17638	1.32343	1.72427	1.29393	1.44143	0.843295	1.17188	1.3977	1.07119	0.967393	1.86568	1.60418	1.1482	1.25427	1.52891	1.60729	1.37532	1.43812	1.37226
8	0.99079	0.831101	1.54348	1.35396	1.6612	1.29905	1.56612	1.5595	1.37429	1.91037	1.56761	0.79037	1.18508	1.02642	1.12001	1.28581	1.38449	1.02945	1.00911	1.06491	1.44348	1.40688	1.36615	1.50147	1.36444	1.34479	0.828333	1.60419	1.23638	1.31697	1.3611	1.5401	1.89212	1.35598	1.56044	0.822945	1.20544	1.42108	1.05898	0.839224	1.98673	1.72422	1.21229	1.33057	1.67234	1.66224	1.41267	1.57168	1.37037
c
NMDA	WT-V											WT-FLX													KO-V										KO-FLX
FV-slope	1	2	3	4	5	6	7	8	9	10	11	1	2	3	4	5	6	7	8	9	10	11	12	13	1	2	3	4	5	6	7	8	9	10	1	2	3	4	5	6	7	8	9	10	11	12	13	14	15
0.05	0	0	0.0251387	0.0285784	0	0.0493419	0.101559	0.0245964	0.0169231	0.0244531	0.0198775	0.0520618	0.051732	0	0.0151365	0	0	0	0	0.00175625	0.0283727	0.0674424	0	0.141801	0	0	0	0.0353343	0.0121706	-0.0071135	-0.00475995	0.0662273	0.0527217	0.0385292	0.0284805	0	0	0.0739638	0	0	0	0.0383869	0.0180862	0.0271427	0.00493284	0.0179801	0.0437816	0.0586012	0.0262337
0.1	0	0.0200045	0.0254213	0.0336398	0.0161541	0.053271	0.101955	0.0255909	0.019428	0.0265515	0.0278774	0.0518014	0.0503429	0.0260508	0.0156999	0	0.0402667	0.0600735	0.00407522	0.00401298	0.0287691	0.067469	0.0366298	0.136318	0	0.0154034	-0.00266637	0.0371654	0.0293638	0.000168083	0.00634397	0.068747	0.0602548	0.0504064	0.0287059	0.0127348	0	0.0735439	0.11898	0.0556219	0.0554725	0.0405121	0.0220313	0.0317622	0.00812391	0.0324008	0.0438217	0.0605357	0.0468162
0.15	0.0937094	0.0202169	0.0259126	0.0354589	0.0196141	0.0560266	0.102636	0.0267671	0.0224039	0.0292632	0.035032	0.0515411	0.0494074	0.0260508	0.0179621	0.00204523	0.040276	0.0597512	0.00608355	0.00872419	0.0291655	0.0675005	0.0366299	0.130834	0	0.0155886	-0.00135316	0.0389964	0.0406647	0.0173129	0.0136807	0.0729175	0.0720001	0.0552452	0.028961	0.0169786	0.0219984	0.0719336	0.116883	0.0556163	0.0551468	0.0428539	0.0255034	0.0355015	0.00971945	0.040985	0.0439101	0.0613619	0.0598853
0.2	0.0937077	0.0204681	0.0268994	0.0406988	0.022699	0.0595778	0.102998	0.0282884	0.0249436	0.0318042	0.042269	0.0512808	0.048472	0.0260508	0.0209116	0.00359403	0.0402905	0.0595027	0.0102897	0.0132374	0.0296116	0.0675212	0.03663	0.123568	0	0.0161019	0.0035526	0.0406784	0.0534742	0.0287428	0.0231266	0.077088	0.0795472	0.0676251	0.0295769	0.0228707	0.0222095	0.0695183	0.115217	0.0556106	0.0549667	0.0446081	0.028033	0.0392777	0.011315	0.0511272	0.0439782	0.0630519	0.0826553
0.25	0.0937043	0.0208054	0.0273951	0.0451734	0.0258363	0.0624792	0.103835	0.0294547	0.027536	0.0345186	0.0503288	0.0510204	0.0475365	0.0260508	0.0233202	0.00591685	0.0403086	0.0589272	0.013934	0.017749	0.0301282	0.0675641	0.0366303	0.117892	0.0696806	0.016533	0.0079237	0.0426053	0.0691019	0.0384074	0.0321651	0.0803343	0.0897991	0.0776799	0.0299472	0.0282583	0.0226643	0.068182	0.111885	0.0555969	0.0545921	0.0470188	0.0328488	0.0412914	0.0138127	0.0615743	0.0440543	0.0651516	0.103085
0.3	0.0937009	0.0212141	0.0282253	0.0492218	0.0322718	0.0665272	0.104551	0.0308003	0.0306542	0.0372556	0.0546948	0.0507601	0.0462943	0.0260508	0.0255344	0.00839472	0.040329	0.0583262	0.0178409	0.022316	0.0307009	0.0675983	0.0366307	0.112285	0.0696806	0.0175986	0.0121072	0.0440105	0.0802319	0.0515584	0.041401	0.0841414	0.0997937	0.0873994	0.0302134	0.0323721	0.0230529	0.0660772	0.109518	0.0555867	0.0542398	0.0495697	0.0365946	0.0452428	0.0164751	0.0720213	0.0441272	0.0667931	0.120441
0.35	0.0936953	0.0216105	0.028844	0.0542355	0.0345682	0.0697308	0.105486	0.0325273	0.0332841	0.0403114	0.0635158	0.0506429	0.0451339	0.0260508	0.0285881	0.0109074	0.0403517	0.0576932	0.0224399	0.0279027	0.0310979	0.0676403	0.0366309	0.105627	0.0696805	0.0182539	0.0169473	0.0459409	0.0985638	0.0656582	0.0514774	0.0884225	0.106457	0.0974961	0.0307058	0.0379263	0.0238985	0.0641691	0.108075	0.0555771	0.0538783	0.0528231	0.0408544	0.0492343	0.0191374	0.0854731	0.0442001	0.0684797	0.146006
0.4	0.0936857	0.0221087	0.0294052	0.0595178	0.0390484	0.0742313	0.106371	0.0335635	0.0379879	0.0429911	0.072983	0.0503862	0.0439493	0.0260508	0.0313461	0.0132372	0.0403754	0.0568243	0.0263651	0.0324047	0.0317704	0.0676875	0.0366315	0.102511	0.0696804	0.0193297	0.02205	0.0476158	0.112256	0.0791843	0.0593512	0.0923086	0.114131	0.109876	0.0312687	0.0425514	0.0243583	0.0620711	0.104223	0.0555567	0.053436	0.0553806	0.0449988	0.0537681	0.0210823	0.0963145	0.0442531	0.0703992	0.164563
0.45	0.0936758	0.022704	0.0305334	0.0637416	0.0436307	0.0782624	0.107494	0.0352925	0.0404557	0.0456709	0.0796539	0.0501296	0.0429524	0.0260508	0.0334138	0.0157898	0.0404213	0.0559907	0.0315624	0.038338	0.0324544	0.0677282	0.0366323	0.0940196	0.0696803	0.0204937	0.0262241	0.0499649	0.120539	0.0944535	0.068965	0.0955787	0.124487	0.11926	0.0319338	0.0476696	0.0248809	0.0601138	0.102298	0.0555314	0.0532059	0.059956	0.048801	0.0573862	0.0240006	0.105334	0.0443324	0.0722048	0.191454
0.5	0.0936579	0.0231688	0.0311003	0.0685001	0.0482213	0.0813782	0.108662	0.0370494	0.043004	0.0477969	0.0876829	0.049895	0.0417422	0.0260508	0.0355745	0.0181823	0.040462	0.0546911	0.0357655	0.0435456	0.0332271	0.067823	0.0366336	0.089774	0.0696802	0.021992	0.0316271	0.0518031	0.137106	0.102088	0.0816086	0.0996781	0.133932	0.131075	0.0324734	0.0525025	0.0256274	0.057606	0.100372	0.0555128	0.0527085	0.0624472	0.0538476	0.0615393	0.0254598	0.119054	0.0444151	0.0736929	0.203084
0.55	0.0936316	0.0236626	0.0317139	0.0786549	0.0513638	0.0845479	0.109505	0.0383533	0.0482139	0.0507554	0.0984008	0.0496045	0.0405486	0.0260508	0.037969	0.0226919	0.0405201	0.0533605	0.0419633	0.0489762	0.0338209	0.0678928	0.0366353	0.0812829	0.06968	0.0241872	0.035623	0.0536412	0.152222	0.110936	0.0943754	0.103912	0.14406	0.138679	0.0331914	0.0575157	0.0261961	0.057606	0.0971086	0.0554914	0.0523533	0.0650847	0.0590743	0.0658866	0.0283781	0.125914	0.0445133	0.0756022	0.227085
0.6	0.0935974	0.0247893	0.0326321	0.08407	0.0572208	0.091053	0.111184	0.0396909	0.0524048	0.0537139	0.105743	0.0494764	0.0394291	0.0260508	0.0415608	0.0254358	0.040599	0.0519557	0.0462392	0.0558938	0.0351379	0.0680016	0.0366371	0.0761618	0.0696797	0.0262971	0.0406694	0.0554793	0.161985	0.125191	0.1004	0.108145	0.151757	0.153886	0.0343809	0.0625289	0.0268975	0.0554926	0.0950036	0.0554484	0.0517252	0.0708216	0.0615418	0.070079	0.0311706	0.140507	0.0445969	0.077565	0.249536
0.7	0.09347	0.026763	0.0338957	0.0988003	0.0660639	0.0968433	0.114184	0.0431896	0.0615784	0.0590628	0.120662	0.0489734	0.0373588	0.0260508	0.0465499	0.0313497	0.0407763	0.0475421	0.0573041	0.0705679	0.0374152	0.0682496	0.0366436	0.0646269	0.0696786	0.0320192	0.0492615	0.0577256	0.191276	0.153699	0.124049	0.116613	0.167212	0.170917	0.0365911	0.0723544	0.0285445	0.0512659	0.0896786	0.0553583	0.05106	0.0808253	0.0720864	0.0767277	0.0358009	0.162143	0.0446805	0.0816573	0.287731
0.8	0.0931522	0.0289403	0.0350568	0.114361	0.0767541	0.106974	0.115878	0.0457964	0.0708148	0.0642147	0.140705	0.0485064	0.0348131	0.0260508	0.0514207	0.0404355	0.0410107	0.0424746	0.0703652	0.0849175	0.0393601	0.0685853	0.036659	0.0534121	0.0696772	0.0401947	0.0585759	0.0608767	0.22182	0.182208	0.14352	0.123714	0.195181	0.191445	0.0396366	0.0830931	0.0303306	0.0470452	0.0843491	0.0552668	0.0496919	0.0942545	0.0843586	0.0866562	0.0404312	0.185708	0.0448535	0.0870867	0.328649
NMDA	WT-V											WT-FLX													KO-V										KO-FLX
Stim-FV	1	2	3	4	5	6	7	8	9	10	11	1	2	3	4	5	6	7	8	9	10	11	12	13	1	2	3	4	5	6	7	8	9	10	1	2	3	4	5	6	7	8	9	10	11	12	13	14	15
0.5	0.151412	0.128901	0.0846396	0.0545649	0.108085	0.0543227	0.075858	0.0708963	0.0517	0.0654433	0.0750899	0.0334769	0.0760165	0.131226	0.096824	0.155085	0.115135	0.120498	0.136497	0.0206225	0.0610878	0.0377085	0.0966565	0.0426544	0.244988	0.14445	0.150723	0.0267876	0.0376384	0.0764393	0.0456068	0.0652737	0.0450982	0.0627306	0.0259224	0.129719	0.197573	0.0921932	0.117587	0.11657	0.123464	0.0394845	0.0648028	0.0690225	0.0338331	0.0598789	0.0826746	0.0715584	0.0695365
1	0.262458	0.254895	0.28791	0.193458	0.323652	0.158698	0.222342	0.19952	0.133433	0.176061	0.220052	0.327093	0.302216	0.237297	0.213068	0.304159	0.261064	0.287698	0.253666	0.194203	0.168513	0.209414	0.268327	0.171249	0.438945	0.355869	0.220405	0.190565	0.157335	0.210862	0.145128	0.209724	0.193956	0.193787	0.269993	0.297301	0.416282	0.225679	0.315009	0.311543	0.293873	0.194258	0.183859	0.227752	0.231632	0.1855	0.20883	0.229094	0.172307
1.5	0.344766	0.346745	0.50963	0.287301	0.491077	0.292713	0.378819	0.344475	0.240259	0.310373	0.381989	0.492813	0.409583	0.332179	0.261249	0.395619	0.385724	0.357241	0.316366	0.254776	0.329835	0.352513	0.431122	0.239651	0.574239	0.446574	0.285	0.263807	0.251431	0.360979	0.245327	0.35553	0.354682	0.335015	0.410619	0.413834	0.566534	0.351706	0.561448	0.516501	0.485418	0.294853	0.299826	0.377099	0.392283	0.321408	0.358196	0.357122	0.268172
2	0.431599	0.459058	0.700714	0.424713	0.682307	0.399656	0.552832	0.526556	0.332614	0.469742	0.507457	0.651227	0.48486	0.445464	0.3602	0.519909	0.510291	0.415502	0.36205	0.295281	0.441014	0.549334	0.601459	0.371946	0.668165	0.506931	0.338745	0.394185	0.36638	0.526646	0.33705	0.485908	0.488112	0.456746	0.524166	0.492727	0.683744	0.462775	0.817645	0.702922	0.65756	0.391379	0.398499	0.509455	0.560469	0.417513	0.505792	0.486443	0.388679
3	0.590726	0.65055	1.05944	0.644315	0.985102	0.628974	0.845275	0.764946	0.521754	0.657221	0.760559	0.842933	0.643366	0.650672	0.478571	0.744721	0.691547	0.539791	0.444817	0.393862	0.658689	0.832341	0.822273	0.575888	0.874498	0.634596	0.454542	0.682407	0.541009	0.821359	0.494893	0.783793	0.732931	0.68512	0.710148	0.631488	0.939866	0.751486	1.30336	1.04483	1.01752	0.588236	0.575238	0.777143	0.824389	0.613302	0.809887	0.748676	0.560468
4	0.734436	0.82448	1.38638	0.817733	1.2493	0.838825	1.09083	1.01458	0.669691	0.847904	1.0205	0.970459	0.817501	0.839418	0.621356	0.915435	0.907019	0.667873	0.559119	0.493368	0.8704	1.11921	1.07603	0.742121	1.10474	0.765652	0.582208	0.924513	0.734287	1.06317	0.656976	1.03929	0.986057	0.945028	0.86919	0.778387	1.2756	1.03929	1.72846	1.29647	1.34812	0.774581	0.738563	1.04069	1.09355	0.818446	1.11196	1.00059	0.735714
5	0.931624	0.970549	1.77018	0.998866	1.50486	1.0268	1.34648	1.28703	0.856714	0.996513	1.26084	1.12027	1.03353	1.0056	0.755264	1.0868	1.1076	0.757298	0.650487	0.581869	1.09946	1.39567	1.33209	0.895744	1.32158	0.912306	0.694445	1.11491	0.905864	1.28944	0.841777	1.31259	1.22274	1.1517	1.01631	0.9069	1.51669	1.35197	2.07712	1.579	1.68476	0.961078	0.857619	1.27432	1.36692	0.990242	1.39191	1.25524	0.90574
6	1.09416	1.14462	2.10556	1.16603	1.78194	1.21361	1.58705	1.51863	1.0215	1.17651	1.48672	1.24022	1.23134	1.17983	0.876132	1.24928	1.26731	0.834794	0.752397	0.641794	1.33244	1.67045	1.54796	1.03097	1.54724	1.04218	0.791423	1.39618	1.10084	1.49144	0.982158	1.54097	1.4367	1.34633	1.1369	1.08496	1.78852	1.6663	2.34827	1.83554	2.00485	1.11182	0.988506	1.44827	1.61287	1.12496	1.64082	1.48146	1.06716
7	1.29915	1.30022	2.48556	1.32395	2.04674	1.422	1.78282	1.75255	1.14725	1.36757	1.6935	1.37875	1.51635	1.34129	0.961766	1.35332	1.39983	0.925792	0.835627	0.715776	1.5634	1.92376	1.74112	1.19266	1.74578	1.15373	0.883653	1.57064	1.27614	1.7366	1.12932	1.76866	1.63998	1.5352	1.26536	1.20119	2.00237	2.00655	2.57847	2.04765	2.31877	1.2389	1.08661	1.64237	1.79805	1.28016	1.87889	1.68715	1.24519
8	1.51283	1.4268	2.75583	1.45486	2.29969	1.58201	2.00085	1.97302	1.25497	1.45047	1.81477	1.46928	1.80451	1.48149	1.07015	1.44478	1.56213	1.02567	0.904245	0.793642	1.77846	2.20714	1.95949	1.31471	2.20829	1.27004	0.995212	1.62523	1.42873	1.95501	1.27428	1.98551	1.86411	1.68559	1.38704	1.33761	2.22835	2.36752	2.71346	2.18909	2.64316	1.30453	1.19252	1.75751	1.97106	1.43952	2.09815	1.87371	1.2443
NMDA	WT-V											WT-FLX													KO-V										KO-FLX
Stim-slope	1	2	3	4	5	6	7	8	9	10	11	1	2	3	4	5	6	7	8	9	10	11	12	13	1	2	3	4	5	6	7	8	9	10	1	2	3	4	5	6	7	8	9	10	11	12	13	14	15
0.5	0.0813752	0.0704225	0.0773086	0.0928271	0.0541898	0.132235	0.295013	0.075928	0.050865	0.0509341	0.0210488	0.0406912	0.0813877	0.00915552	0.0136706	0.0117369	0.132235	0	0.00739517	0	0.122063	0.122063	0.0215315	0.193266	0	0.0634084	0.00372677	0.0661257	0.0368233	0.0150324	0.0146476	0.127777	0.1074	0.00542321	0.0813752	0.0264486	0.0918927	0.0712142	0.0762906	0.0406876	-0.00241483	0.015043	0.0428418	0.0614622	0.0101719	0.0170081	0.0948169	0.143698	0.0107527
1	0.0651089	0.002418	0.00879905	0.00671848	0.0196678	0.00442561	0.0102314	0.00189485	0.00103012	0.00946271	0.0174084	0.1119	0	0.045777	0.0123825	0.00749433	0.013705	0.043741	0.0219271	0.0115903	0.00163487	0.20798	0.0828298	0.265893	0.0661205	0.00254825	0.00481247	0.0284723	0.00302021	0.00438369	0.00638325	0.00419374	0.0319801	0.0609794	0.00150141	0.0589979	0.00511125	0.117717	0.187533	0.0305157	0.0718617	0.112143	0.00815048	0.00250953	0.00215673	0.0359207	0.00409276	0.00550974	0.0423917
1.5	0.0661262	0.00267185	0.00218849	0.0245092	0.0319206	0.0274446	0.0276308	0.00541708	0.00769004	0.0342458	0.0755059	0.0101719	0.0406938	0.00997741	0.0171217	0.00855845	0.0229896	0.184731	0.0126379	0.0183227	0.00306012	0.00243884	0.0734377	0.0755471	0.157818	0.00591223	0.00995182	0.00366116	0.0294116	0.0140598	0.0110963	0.0236654	0.0819666	0.0809221	0.0112309	0.0712142	0.00355538	0.0569653	0.101735	0.0601837	0.116982	0.0224413	0.0243645	0.0412645	0.00301982	0.0679311	0.0190956	0.0332666	0.107857
2	0.0996987	0.00423903	0.0117102	0.0460592	0.0441281	0.0561152	0.0652826	0.0187433	0.0236118	0.0294065	0.0754126	0.0712033	0.0406938	0.0179291	0.0270999	0.0142751	0.00992451	0.00663731	0.0173547	0.0179874	0.0142748	0.00492408	0.00263105	0.00140831	0.0864646	0.0100628	0.00727362	0.0326159	0.0890126	0.081154	0.0463802	0.104856	0.121027	0.148587	0.0157663	0.0406876	0.0054365	0.0508613	0.0356017	0.0579865	0.000778011	0.0337785	0.0377987	0.0575095	0.0336804	0.109671	0.0336752	0.0360997	0.171613
3	0.111899	0.0170747	0.0263737	0.0728018	0.0822663	0.0913824	0.109122	0.0418555	0.0536351	0.0456222	0.199621	0.0223796	0.0681614	0.0094704	0.034256	0.0290766	0.0191411	0.107104	0.0267905	0.0345982	0.00370925	0.0222267	0.0170782	0.0100336	0.0184078	0.0181582	0.0265088	0.0371631	0.171947	0.213391	0.0779651	0.129891	0.180763	0.196613	0.0312892	0.032549	0.0275148	0.0294482	0.0859607	0.0559493	0.0698158	0.0652865	0.0638836	0.107283	0.0503041	0.158166	0.0551638	0.105045	0.273054
4	0.1119	0.0286618	0.0230072	0.111931	0.122375	0.111662	0.120114	0.0637558	0.0630117	0.0718635	0.191703	0.0101727	0.0252863	0.0929821	0.0664583	0.0476731	0.0337973	0.00953577	0.0404486	0.0461975	0.0286073	0.0263964	0.0246093	0.0148101	0.119789	0.0229425	0.0354054	0.174294	0.236584	0.300233	0.116589	0.210864	0.231894	0.250361	0.0424389	0.0905307	0.0240723	0.0283542	0.00648836	0.0793523	0.091742	0.0921208	0.0857109	0.123875	0.0730911	0.194986	0.0547709	0.131014	0.320099
5	0.0610314	0.0438342	0.110733	0.164236	0.174608	0.146456	0.177471	0.0776035	0.0766696	0.118342	0.194598	0.0471343	0.00221619	0.00950959	0.0757944	0.0797058	0.0449109	0.0118088	0.0583978	0.0466975	0.0524887	0.0735457	0.0335708	0.0197777	0.00562021	0.0496225	0.050302	0.0625688	0.295029	0.360983	0.159487	0.19918	0.290725	0.276726	0.0632386	0.0305157	0.0466819	0.00771258	0.0018438	0.0701467	0.00573824	0.11849	0.0947075	0.119994	0.0698125	0.229449	0.0532947	0.112987	0.402012
6	0.172922	0.0492238	0.0837675	0.220255	0.225919	0.177137	0.175326	0.0820773	0.0934899	0.0761741	0.24326	0.0273211	0.0582451	0.0303312	0.049427	0.0813155	0.0564146	0.0118582	0.0706242	0.0657036	0.0867061	0.0917643	0.0391879	0.0339143	0.10682	0.10901	0.0749055	0.039329	0.321999	0.404321	0.198439	0.226127	0.307076	0.28501	0.0648492	0.0370557	0.0941428	0.00716262	0.0015526	0.0356211	0.00337813	0.149391	0.110302	0.128861	0.0783122	0.266452	0.0441824	0.111592	0.435763
7	0.0452647	0.0573674	0.0264371	0.236881	0.240452	0.168286	0.221579	0.0839736	0.116434	0.0834354	0.225327	0.119029	0.0126961	0.0238913	0.0438193	0.117833	0.0514814	0.0896761	0.0741241	0.077044	0.110086	0.115881	0.0489729	0.0365915	0.0639917	0.108957	0.0591701	0.0782795	0.347175	0.406367	0.233023	0.160769	0.364814	0.321516	0.0729838	0.152579	0.136855	0.00767569	0.0181315	0.0036341	0.00829555	0.167057	0.114258	0.163535	0.0775801	0.295402	0.0652294	0.151217	0.512391
8	0.00474626	0.058672	0.0635997	0.243423	0.268469	0.173669	0.215754	0.0780772	0.117769	0.0944238	0.421119	0.0223796	0.0113468	0.0859238	0.0553799	0.107808	0.0575962	0.00680502	0.0798215	0.0800521	0.108064	0.120051	0.0748031	0.0582681	0.0373438	0.163482	0.0722448	0.100534	0.355383	0.384465	0.24984	0.168083	0.371867	0.367876	0.077044	0.21361	0.100262	0.00847293	0.00155527	0.00528933	0.0103073	0.194494	0.126535	0.183589	0.0871493	0.307594	0.0272643	0.148241	0.466399

## Sheet: Fig 6
Fig 6 raw data values
a
WT	1	2	3	4	5	6	7	8	9	10	11	12	13	14	15	16	17	18	19	20	21
Pre-expose	1.07	0.53	0	0	1.78	0.53	0.36	0	0.62	2.14	0	0	0.53	0.36	0.62	0.89	1.51	1.16	0	1.87	0.36
Shock 1	34.92	17.83	47.1	20.8	31.35	21.25	37.44	32.99	24.96	58.4	40.27	20.95	27.04	21.07	45.1	32.69	24.67	66.12	28.68	70.28	42.2
Shock 2	38.98	22.49	61.69	27.39	46.99	29.18	47.99	43.53	34.37	66.07	49.11	31.47	34.74	28.95	64.81	49.11	35.04	71.27	42.09	75.45	48.21
Shock 3	43.3	22.77	63.39	46.87	49.55	33.04	49.11	53.57	45.09	75	48.43	45.29	51.34	35.71	83.48	62.5	40.62	71.87	54.02	72.77	58.93
KO	1	2	3	4	5	6	7	8	9	10	11	12	13	14	15	16	17	18	19	20	21
Pre-expose	8.55	1.42	7.31	2.32	2.41	0	2.58	0.53	0.98	2.58	0	0.71	0.71	3.21	3.57	0.8	1.78	2.05	0.71	3.12	0.53
Shock 1	51.41	27.93	41.16	40.56	42.05	44.13	56.17	38.78	37.59	50.22	27.49	29.72	34.47	27.45	49.7	42.5	57.95	38.34	41.31	48.59	16.2
Shock 2	57.02	32.07	52.56	52.34	51.45	55.9	65.4	51.34	48.44	58.48	38.62	42.76	44.54	40.31	66.37	57.37	71.87	49.89	59.02	59.6	23.21
Shock 3	67.86	41.52	57.14	54.46	54.02	64.73	57.14	62.5	56.25	59.37	38.57	65.62	42.41	51.34	72.77	52.68	80.36	65.18	63.39	67.86	35.71
c,d
WT-V	1	2	3	4	5	6	7	8	9	10	WT-FLX	1	2	3	4	5	6	7	8	9	10	11
Day 8	32.15	53.23	63.33	67.78	54.64	69.86	71.71	57.61	55.75	70.01	Day 8	38.35	10.16	38.53	39.02	72.77	52.49	19.15	52.71	20.04	66.74	42.17
Day 9	14.18	16.93	24.42	25.91	38.68	36.15	49.55	38.13	22.12	53.75	Day 9	35.26	5.86	44.17	25.3	64.61	45.88	24.2	61.92	25.84	36.42	38.13
Day 10	10.1	28.36	27.89	11.65	22.11	34.35	45.69	18.2	20.49	37.49	Day 10	33.63	14.48	16.04	25.74	37.69	48.55	32.37	73.33	10.25	42.46	39.12
KO-V	1	2	3	4	5	6	7	8	9	10	KO-D	1	2	3	4	5	6	7	8	9	10	11
Day 8	78.99	63.77	64.22	56.2	63.85	83.67	76.99	54.71	74.24	73.13	Day 8	28.71	68.82	47.59	63.43	70.85	41.87	78.47	22.72	37.42	66.74	25.61
Day 9	83	40.83	65.78	45.06	37.27	47.51	52.23	51.71	62.36	51.89	Day 9	21.6	49.37	47.07	38.87	55.86	44.77	63.4	26.8	22.27	66.62	25.07
Day 10	62.73	22.42	49.11	31.16	43.92	29.01	31.13	30.01	75.35	34.67	Day 10	21.01	52.78	42.91	54.67	31.23	42.32	42.69	38.34	29.79	46.84	27.1

## Sheet: Fig 7
Fig 7 raw data values
b, d-g
	WT-V									WT-FLX											KO-V												KO-FLX
	1	2	3	4	5	6	7	8	9		1	2	3	4	5	6	7	8	9	10		1	2	3	4	5	6	7	8	9	10	11		1	2	3	4	5	6	7	8	9	10	11
	20191008 #1 Baseline_Rig2.abf	20191015 #2 Baseline_Rig2	20191015_WT41_V_000_BASE	20191015_WT41_V_01_BASE	20191016 #1_1 Baseline_Rig2	20191016 #1_2 Baseline_Rig2	20191016_WT24_V_00_BASE	20191016_WT24_V_01_BASE	20191016_WT24_V_02_BASE		20191011 #1 Baseline_Rig2	20191011_WT23_F_BASE	20191014 #2 Baseline_Rig2	20191014_WT50_F_00_BASE	20191014_WT50_F_01_BASE	20191014_WT50_F_02_BASE	20191018 #1 Baseline_Rig2	20191018_WT31_F_01_BASE	20191018_WT31_F_000_BASE	20191018_WT31_F_00_BASE		20191008 #2 Baseline_Rig2	20191008_KO3_V_BASE	20191015 #1_1 Baseline_Rig2	20191015 #1_2 Baseline_Rig2	20191015_KO36_V_000_BASE	20191015_KO36_V_00_BASE	20191015_KO36_V_01_BASE	20191015_KO36_V_02_BASE	20191016 #2 Baseline_Rig2	20191016_KO40_V_00_BASE	20191016_KO40_V_01_BASE		20191011 #2 Baseline_Rig2	20191011_KO17_F_BASE.abf	20191014_KO26_F_00_BASE	20191014_KO26_F_01_BASE	20191014_KO26_F_02_BASE	20191018 #2_1 Baseline_Rig2	20191018 #2_2 Baseline_Rig2	20191018_KO29_F_01_BASE	20191018_KO29_F_02_BASE	20191018_KO29_F_000_BASE	20191018_KO29_F_00_BASE
-20	99.2581	97.3304	91.4718	94.1166	96.3236	103.186	104.586	101.536	89.6271	-20	102.2	78.7358	96.781	92.5011	104.281	103.953	99.6943	93.9789	92.5011	98.0532	-20	99.2549	99.3649	102.319	96.8281	98.8709	115.698	104.787	95.9579	103.295	100.118	97.9286	-20	98.8575	86.1818	95.2995	90.6782	90.8056	109.34	102.176	100.582	97.3204	95.6505	78.6046
-19	100.378	98.6629	99.5575	98.7831	97.8038	103.229	99.2222	99.2964	98.5108	-19	96.7173	102.7	99.252	100.148	105.3	103.248	102.282	91.9926	100.148	93.4271	-19	96.5538	103.463	96.81	98.6912	93.7504	97.2696	108.265	102.643	102.412	86.6853	100.475	-19	99.6447	83.333	87.5678	87.0969	90.6419	105.52	100.431	100.579	100.827	81.2811	102.548
-18	96.738	99.5104	101.952	97.7447	95.0711	100.435	97.8266	99.919	105.696	-18	102.622	103.582	96.3451	106.562	90.1846	96.5513	107.259	95.3445	106.562	109.36	-18	100.552	99.2384	97.383	95.432	101.799	93.5234	107.263	100.26	101.107	102.29	94.5348	-18	99.7765	101.526	98.0127	94.2598	105.015	96.4536	90.1831	100.579	96.819	97.6831	101.534
-17	96.738	95.3942	104.121	98.445	98.0315	95.7414	106.647	102.656	109.485	-17	99.1072	112.953	99.6874	115.689	89.6756	101.604	107.399	96.9584	115.689	97.1542	-17	105.059	96.9331	93.8448	103.696	109.972	85.913	106.243	105.212	102.854	102.317	111.676	-17	98.2006	98.588	98.8113	93.9126	96.6852	98.8701	94.8091	103.589	92.3123	90.136	92.8196
-16	98.978	92.3671	105.811	94.9905	99.2276	97.7378	102.735	102.408	101.908	-16	98.6851	108.18	103.321	105.575	99.0164	107.594	95.56	95.3441	105.575	104.608	-16	98.6401	98.5983	90.8623	96.4795	104.38	95.1165	101.642	103.615	101.085	87.8548	102.341	-16	96.7574	105.266	95.8689	107.889	99.9515	98.4544	102.564	105.172	101.495	92.7476	97.6835
-15	99.9579	97.8156	110.626	102.386	101.266	99.7025	106.381	105.518	103.214	-15	97.8421	112.951	96.7817	107.056	96.9782	110.295	95.9462	101.055	107.056	102.038	-15	102.451	88.4827	100.196	100.204	113.208	100.133	104.328	103.778	100.79	84.8612	103.53	-15	101.484	105.354	95.4356	97.609	92.1121	101.831	112.451	98.6775	103.497	107.117	114.1
-14	97.7181	95.393	94.7685	100.103	100.195	104.726	104.675	101.661	103.998	-14	95.4518	113.128	100.705	106.315	105.3	101.016	94.0957	100.559	106.315	101.909	-14	98.7601	95.6525	99	96.4795	109.603	91.1337	99.6026	104.21	103.738	90.9312	105.906	-14	99.9082	100.102	93.5206	91.833	109.098	100.065	112.451	102.004	96.8205	96.0861	100.316
-13	96.3181	99.8722	80.2885	100.106	100.788	101.965	109.374	93.8223	104.782	-13	100.794	105.705	97.653	95.4612	102.074	93.9671	92.9131	97.8275	95.4612	101.01	-13	99.8169	91.427	99.5392	96.1303	94.9993	93.6525	106.785	104.129	98.1801	92.2402	108.112	-13	97.2824	91.9255	96.7583	99.5723	104.361	104.949	110.9	97.4095	102.328	85.7809	84.9454
-12	99.3981	98.4196	106.882	105.329	98.8854	101.922	99.3782	96.9336	100.993	-12	92.9214	112.775	98.5243	97.4344	94.2613	102.66	100.584	101.552	97.4344	95.7395	-12	98.2657	103.849	101.679	97.2936	98.0718	104.891	109.179	91.7621	99.843	129.864	89.7825	-12	100.171	99.0928	99.2897	96.8001	89.3353	105.677	107.216	104.38	98.6561	92.7482	106.399
-11	103.878	103.988	106.544	98.4084	99.2273	103.823	102.304	106.763	93.2842	-11	93.2027	107.472	102.885	97.1877	95.1106	98.0793	95.6648	100.807	97.1877	95.097	-11	100.405	97.0613	96.0347	106.023	97.2319	114.945	96.1885	96.0105	99.948	96.9171	98.6073	-11	104.372	99.2999	96.7357	100.496	99.2986	105.884	110.789	93.9248	94.9847	101.311	95.2522
-10	98.838	102.415	77.9781	96.3282	96.8707	101.678	113.009	92.454	98.3795	-10	97.701	89.9489	95.1822	90.7744	93.9217	95.7296	102.036	91.9926	90.7744	99.9808	-10	98.4261	94.3719	96.3549	100.204	107.102	116.496	96.5831	97.5528	97.001	103.097	95.7236	-10	102.796	99.4778	96.2568	100.728	101.911	98.2986	91.7613	91.232	100.491	101.747	107.817
-9	98.9781	104.231	81.2179	100.727	97.2354	97.9506	91.9754	100.417	101.385	-9	94.6088	89.2653	95.3275	102.861	92.0523	101.721	100.959	101.552	102.861	97.2816	-9	103.989	94.2446	101.19	99.8544	83.2835	107.453	94.5015	101.424	100.474	118.438	102.512	-9	99.5144	103.782	94.1585	97.0321	100.277	95.2586	109.404	100.261	101.327	97.911	98.292
-8	95.758	98.1787	100.571	93.6391	101.471	98.3219	110.15	100.541	98.3795	-8	97.842	88.9115	105.791	96.6945	104.112	97.375	104.05	100.311	96.6945	102.422	-8	97.0888	100.646	97.349	99.7381	90.9232	110.574	97.9571	97.0671	100.201	98.7261	94.025	-8	99.9083	101.497	102.87	106.273	102.565	93.8039	76.39	94.0833	100.491	114.519	87.7251
-7	98.5581	102.174	137.641	102.187	104.841	93.4685	94.4802	99.1724	99.4248	-7	100.232	89.4164	102.449	98.4211	96.6385	102.661	103.629	99.193	98.4211	100.238	-7	101.22	106.793	99.4048	99.738	103.008	93.1357	95.9386	104.562	91.3807	114.095	98.7791	-7	96.7573	105.503	99.9282	103.731	101.421	87.9076	89.9617	102.004	99.6583	106.101	102.142
-6	99.8181	100.237	102.064	102.489	106.708	94.4349	93.9259	94.8173	95.1134	-6	103.044	88.2793	101.286	100.888	94.0662	98.5497	103.114	103.042	100.888	100.366	-6	98.9611	106.665	97.3151	100.902	98.9315	92.1454	88.1934	95.0099	97.4013	122.558	90.9713	-6	96.626	94.9681	100.088	106.388	99.4604	95.2587	89.38	95.6677	92.9814	85.9683	110.018
-5	99.958	100.237	97.8106	96.5407	103.019	98.131	98.1368	101.164	97.2048	-5	105.996	84.5687	105.501	99.4079	96.129	105.48	100.162	105.028	99.4079	103.322	-5	98.4796	113.195	102.504	104.044	118.719	99.0782	99.0611	101.72	95.7379	90.7224	94.8741	-5	100.565	102.505	109.666	111.008	103.87	98.8181	82.0957	87.114	99.9922	107.843	114.505
-4	102.758	100.841	95.5576	104.282	98.3392	100.244	81.3003	97.8041	100.601	-4	112.042	95.629	102.884	101.135	109.375	98.1968	96.836	101.427	101.135	96.3821	-4	100.86	99.1098	107.424	97.4105	94.5278	99.1637	92.3775	99.286	97.8438	89.2607	109.641	-4	100.565	103.871	113.086	101.768	104.523	101.701	92.0944	106.438	100.492	90.6331	96.8734
-3	102.198	99.9937	112.404	103.92	98.8743	103.526	91.7984	100.168	98.1183	-3	105.716	100.047	99.2511	109.275	104.79	99.1365	100.489	105.276	109.275	99.0812	-3	102.866	105.256	105.47	105.558	75.2947	90.897	98.2491	97.3643	98.4536	85.0845	102.852	-3	103.059	107.284	106.518	108.005	97.4998	101.52	95.0027	100.419	110.175	115.246	101.737
-2	107.658	105.441	97.6147	106.308	100.89	96.6868	94.5905	104.647	97.5961	-2	103.325	109.769	96.6358	93.7344	105.639	89.1528	99.3187	110.49	93.7344	99.5949	-2	99.389	99.8782	109.176	101.251	104.811	94.4925	95.4388	95.0105	104.18	99.6178	99.9666	-2	102.271	107.818	112.22	101.075	106.32	100.948	114.97	107.071	108.338	128.454	99.0736
-1	106.118	107.499	95.12	103.166	104.932	103.091	97.5051	98.3025	102.3	-1	99.9507	105.983	103.757	82.8809	121.095	93.0299	98.0072	106.269	82.8809	102.936	-1	98.961	105.769	106.144	104.044	101.512	104.288	97.4162	103.426	104.074	104.323	97.7603	-1	101.484	102.625	107.91	103.848	104.85	99.4415	114.969	108.813	100.994	111.037	107.615
0										0											0												0
1	121.42	124.691	195.227	216.654	142.016	128.516	207.288	137.373	127.514	1	103.827	148.302	130.306	149.235	184.613	118.286	161.206	127.125	149.235	90.8561	1	144.576	136.5	185.802	109.164	194.524	179.189	129.855	150.945	125.399	149.285	126.613	1	121.306	182.931	140.631	144.194	113.18	124.328	182.636	120.531	131.707	150.951	139.636
2	120.118	118.032	165.675	208.475	124.288	111.301	184.395	123.187	117.977	2	105.011	146.232	133.109	144.302	155.234	95.1458	156.791	111.111	144.302	91.2416	2	128.234	128.177	165.651	113.238	153.56	138.52	107.39	135.765	119.061	136.535	104.55	2	113.298	158.24	131.078	130.415	94.8881	105.169	181.082	107.388	144.894	142.678	144.239
3	117.878	120.33	147.504	175.013	117.867	103.753	154.209	113.979	111.837	3	103.324	138.05	119.885	140.602	161.687	94.0886	148.204	94.8124	140.602	88.5441	3	120.892	112.939	151.902	101.017	125.663	133.741	109.575	115.63	114.642	127.877	110.659	3	112.247	140.612	128.433	130.645	99.1344	114.664	176.623	106.913	141.555	156.612	114.39
4	115.638	120.088	182.185	166.833	112.913	102.518	145.388	113.979	105.435	4	101.075	123.556	118.287	129.255	159.819	87.1577	145.137	80.4644	129.255	96.7687	4	121.026	113.707	145.282	101.716	131.192	145.172	109.721	118.011	119.505	131.356	105.736	4	111.591	134.973	123.234	128.22	100.441	94.4405	196.593	99.3101	127.867	160.822	132.34
5	114.658	117.305	154.208	169.064	113.266	99.6498	148.314	108.753	112.361	5	103.043	142.116	128.895	121.856	145.044	84.9254	146.355	79.6123	121.856	97.6679	5	122.697	114.476	142.131	97.7579	96.372	119.143	115.551	120.311	125.841	137.787	104.039	5	113.429	137.228	120.999	124.87	100.768	102.61	193.103	107.071	132.827	168.368	123.625
6	120.398	131.831	148.49	169.558	116.591	106.287	131.137	110.62	104.781	6	101.918	124.97	125.262	115.195	153.194	90.5637	144.059	65.4233	115.195	95.9969	6	116.947	113.579	143.412	92.5209	112.552	131.415	116.258	103.101	125.841	137.787	104.716	6	113.823	135.359	123.37	128.22	114.977	105.338	189.612	98.5181	136.045	146.016	129.33
7	120.398	123.359	179.648	142.044	116.352	101.36	149.754	104.274	103.997	7	103.465	125.703	121.484	108.535	149.797	98.9042	144.528	53.6657	108.535	91.8841	7	119.51	124.334	136.268	93.1029	123.635	134.256	122.692	115.117	123.041	112.815	101.492	7	108.835	133.193	125.948	127.758	107.3	107.079	193.683	111.823	142.888	160.095	139.027
8	127.118	122.875	158.349	141.796	116.796	105.862	150.375	112.363	111.706	8	102.621	124.061	124.39	108.041	140.966	84.926	138.532	45.5785	108.041	102.293	8	116.617	112.811	141.862	96.1288	111.283	140.801	124.816	113.113	123.714	122.155	114.899	8	109.884	133.756	132.174	130.299	116.119	118.145	198.142	113.403	146.06	158.789	135.176
9	124.878	123.721	157.955	174.767	118.185	101.105	135.548	109.376	118.5	9	108.244	136.989	129.477	98.915	142.664	85.7491	138.906	43.4501	98.915	93.5549	9	119.849	105.897	141.794	97.4087	121.73	162.006	123.629	114.303	128.935	135.727	115.578	9	113.823	130.373	116.37	136.074	106.156	110.612	194.071	111.98	160.918	172.142	129.299
10	131.177	128.806	149.476	162.12	120.964	104.504	128.987	108.879	124.379	10	100.513	133.454	129.476	80.6609	140.117	79.0528	145.628	44.9225	80.6609	95.0969	10	116.746	112.938	137.279	104.043	124.309	126.915	130.729	115.928	128.935	116.489	120.84	10	110.935	132.272	123.735	134.805	114.649	104.598	185.54	115.781	155.073	175.19	108.861
11	135.797	132.921	155.589	154.192	120.724	97.0269	124.953	108.257	118.761	11	105.573	141.761	121.92	77.701	131.965	66.3664	145.512	49.8171	77.701	95.7395	11	118.685	102.184	133.926	105.555	123.307	142.265	152.879	110.596	124.872	126.873	108.45	11	114.479	132.748	122.755	145.662	134.085	100.065	189.999	96.4593	152.903	173.884	125.246
12	135.517	129.895	152.828	162.37	117.764	107.264	127.747	105.892	118.5	12	102.621	133.101	127.296	62.901	133.325	72.1221	149.494	45.3658	62.901	101.651	12	122.564	106.537	133.64	100.435	148.398	132.319	147.592	111.273	126.136	142.854	105.735	12	112.379	122.657	126.107	132.263	152.213	105.988	197.948	106.595	136.044	166.772	129.213
13	136.777	137.764	156.18	174.02	122.011	105.353	160.638	106.514	128.69	13	103.043	139.464	131.904	63.8874	139.777	77.1738	154.741	44.7276	63.8874	96.1249	13	116.88	103.72	130.944	102.064	125.601	126.14	142.971	113.898	123.631	131.69	119.992	13	110.016	119.66	133.929	143.699	151.888	104.429	197.173	98.9938	131.203	185.495	140.243
14	132.017	133.162	185.368	181.458	122.694	104.503	135.016	103.155	126.861	14	102.621	152.897	134.126	61.668	133.663	71.0657	161.44	44.7452	61.668	104.093	14	120.905	106.025	133.32	105.439	119.436	141.964	143.117	112.707	116.852	157.388	114.73	14	111.329	116.544	131.375	137.23	153.192	110.3	206.091	116.411	130.368	178.819	148.35
15	128.098	129.652	159.927	138.573	120.348	105.395	137.321	101.288	131.173	15	96.1546	153.428	129.331	59.6932	134.682	68.3637	157.294	39.5133	59.6932	106.534	15	117.148	111.401	132.831	112.887	108.826	139.554	143.553	114.575	119.357	152.322	107.092	15	110.673	128.296	125.948	140.118	145.516	111.183	209.387	113.722	129.821	187.673	142.27
16	132.297	132.679	149.673	144.274	123.388	109.983	122.472	105.892	136.007	16	97.8417	163.68	134.272	58.1085	130.437	73.4141	155.631	26.6202	58.1085	93.5548	16	112.262	108.584	134.179	110.094	111.407	135.333	142.097	107.107	122.304	143.3	112.184	16	121.175	130.403	125.081	138.27	146.005	113.106	205.703	115.149	137.546	175.48	143.69
17	130.198	127.232	137.672	164.601	125.29	113.636	146.031	99.0474	139.271	17	93.7649	160.851	134.956	63.6407	126.022	74.4718	150.525	26.709	63.6407	105.506	17	115.031	104.617	137.818	114.284	100.877	155.375	147.051	108.812	123.63	128.656	114.56	17	113.56	127.971	128	139.31	158.58	107.729	208.999	126.395	121.021	192.462	136.191
18	139.017	132.317	145.983	161.628	124.287	107.021	120.344	105.145	126.47	18	96.9981	153.252	133.461	54.7614	139.267	66.0141	149.4	22.6828	54.7614	96.3821	18	112.601	97.0243	143.344	110.792	130.844	156.13	146.031	113.71	128.199	161.9	111.844	18	110.805	135.656	130.577	139.886	156.458	115.859	207.836	142.231	134.041	186.076	132.543
19	135.097	134.012	150.265	146.504	128.341	108.964	138.429	102.781	130.65	19	91.0939	160.675	133.586	62.6541	129.079	62.4902	137.22	18.6512	62.6541	92.9123	19	111.308	105.384	146.512	106.603	123.88	140.542	147.488	112.896	134.241	120.944	123.555	19	115.136	126.514	120.361	141.042	155.969	110.611	199.499	130.038	132.372	194.062	139.229
20	136.217	130.258	164.661	146.504	127.442	105.938	130.073	105.27	133.525	20	97.1388	162.973	135.725	57.4747	127.21	67.5407	141.694	21.7402	57.4747	101.779	20	110.55	106.92	150.219	111.723	115.851	132.341	145.761	111.924	126.578	136.924	117.275	20	118.549	154.56	121.729	141.621	144.372	110.391	204.152	146.981	142.388	192.318	125.044
21	138.737	138.37	143.757	161.876	130.766	103.336	136.744	106.016	129.475	21	93.7648	160.322	136.201	55.7478	124.153	72.8257	146.754	23.5343	55.7478	108.462	21	118.084	100.134	145.231	124.409	105.958	155.98	146.135	121.232	126.283	132.346	125.592	21	118.025	135.062	116.051	137.924	134.737	109.209	204.54	138.908	149.732	191.882	145.513
22	144.897	136.311	152.238	172.285	129.719	101.116	132.755	101.163	132.088	22	95.733	162.09	139.939	51.0962	131.796	68.8328	162.026	24.3504	51.0962	102.936	22	117.295	98.8528	145.838	108.814	105.958	149.348	155.065	109.46	122.746	128.154	124.744	22	111.985	142.927	122.503	140.581	135.391	112.69	207.061	141.601	167.76	190.575	144.907
23	139.997	143.333	150.659	193.851	125.335	102.815	143.394	100.168	132.348	23	95.7334	168.984	136.035	49.5809	122.285	62.6073	151.438	25.5829	49.5809	99.2094	23	117.669	105.001	147.253	106.254	103.234	140.543	144.406	116.253	122.894	168.136	115.747	23	112.249	140.048	124.83	144.046	133.758	114.976	216.173	151.421	160.415	189.559	149.769
24	139.997	147.086	147.109	173.523	129.229	102.911	136.944	106.389	124.25	24	94.1866	161.736	136.887	49.0873	125.172	61.7848	160.879	32.3578	49.0873	102.55	24	114.513	104.872	149.814	108.465	112.758	149.498	130.873	114.17	123.925	141.629	136.963	24	114.48	142.719	121.957	136.076	122.979	124.121	198.724	153.004	156.075	178.673	138.826
25	138.878	145.753	154.802	183.938	132.942	102.156	123.381	106.887	126.993	25	96.2952	180.647	147.266	52.5407	107.339	64.9569	159.895	25.7422	52.5407	98.6952	25	112.44	101.542	149.814	109.978	131.909	141.964	129.853	115.387	123.925	140.879	114.73	25	122.753	142.095	135.526	142.544	120.855	123.913	224.509	148.411	125.695	186.595	134.162
26	135.517	141.88	143.56	198.069	130.823	104.864	140.291	103.652	134.701	26	94.4677	178.528	146.705	52.0124	123.303	65.7781	162.167	33.3149	52.0124	98.8238	26	105.714	98.9802	149.949	115.332	115.134	146.83	136.786	116.279	120.831	163.955	120.839	26	114.481	141.205	128.821	135.844	107.789	125.264	221.989	149.52	110.315	187.239	135.38
27	133.557	139.944	152.632	163.61	126.245	110.674	145.654	96.6827	137.967	27	93.3431	181.003	146.769	46.8325	125.851	68.832	157.576	33.1818	46.8325	103.579	27	111.197	93.9884	155.88	118.008	125.457	158.112	139.034	115.441	122.304	133.221	125.762	27	114.611	145.005	115.572	135.728	97.3379	136.461	226.836	152.213	114.751	188.545	145.312
28	130.337	144.786	149.476	174.023	133.943	109.346	154.21	109.874	133.133	28	95.0302	170.753	140.665	58.2146	122.964	68.128	150.994	40.0721	58.2146	96.125	28	113.698	94.6273	159.69	116.845	109.316	154.171	144.073	119.608	122.599	178.132	116.257	28	113.431	151.237	123.394	135.844	96.8479	132.693	235.173	149.995	127.865	191.447	131.152
29	134.957	151.807	150.265	189.144	130.982	106.469	160.681	112.611	130.127	29	89.1259	179.588	142.096	50.0742	126.191	72.4737	153.312	51.2717	50.0742	86.3582	29	112.066	90.6582	165.451	121.5	126.829	152.728	145.592	125.994	133.503	138.066	117.785	29	112.773	157.052	123.234	141.157	94.3995	123.341	229.356	150.153	131.537	214.962	165.375
30	136.357	147.57	152.039	188.151	135.765	111.884	149.71	108.008	129.083	30	92.0779	166.862	145.461	53.5275	134.852	73.5305	148.557	59.3402	53.5275	104.221	30	111.17	89.8904	166.294	121.151	82.6275	148.767	146.904	113.926	127.904	131.802	128.816	30	109.755	152.008	132.014	123.83	96.3596	120.068	210.938	148.253	138.047	193.044	132.253
31	145.037	141.153	149.673	171.789	133.27	105.066	176.039	102.78	134.7	31	90.1099	176.054	150.111	54.7607	131.796	72.592	156.264	69.1476	54.7607	102.165	31	114.54	93.8594	158.677	119.405	124.597	158.541	143.26	114.44	129.23	127.82	120.84	31	112.773	153.105	115.936	117.939	89.8261	118.613	200.085	147.936	143.556	208.864	143.486
32	140.278	148.659	156.773	185.921	132.291	109.251	144.922	105.145	137.836	32	88.5635	168.806	150.525	37.9168	125.682	78.1127	158.279	73.53	37.9168	87.2578	32	113.39	105.511	159.217	123.711	122.16	159.381	135.099	117.984	129.525	124.144	123.555	32	110.41	168.687	112.699	122.906	99.4642	123.783	202.41	150.153	146.226	197.543	169.427
33	144.338	151.322	161.112	179.971	134.033	110.875	128.323	99.5442	132.871	33	94.1866	180.472	152.996	40.7006	127.889	76.2341	165.611	80.8182	40.7006	91.1131	33	117.161	105.256	163.228	124.06	165.456	178.736	135.536	118.958	126.136	138.54	130.683	33	110.279	165.777	121.319	127.295	88.031	124.951	215.785	152.054	145.225	187.964	144.499
34	145.317	152.291	168.746	176.254	134.716	107.87	146.496	104.272	132.611	34	90.8127	183.83	151.273	44.154	119.398	84.8081	164.627	86.031	44.154	100.751	34	111.878	104.232	161.625	125.803	99.1168	157.617	129.562	110.57	133.945	134.446	134.587	34	113.168	164.828	115.206	112.278	94.3997	131.681	223.54	144.135	146.393	204.077	151.389
35	139.997	153.14	151.25	187.409	135.901	108.709	149.71	101.908	149.594	35	92.0779	162.09	151.937	37.6701	124.152	82.9291	171.513	80.3386	37.6701	97.7956	35	110.006	101.03	170.472	128.483	119.149	165.022	130.811	108.758	132.03	154.548	130.004	35	111.592	155.004	118.924	114.011	105.18	134.747	191.941	144.927	138.882	196.526	167.401
36	141.117	150.717	144.349	193.11	138.087	104.333	155.007	99.5442	140.449	36	94.0465	175.524	151.274	36.2608	123.133	84.8089	167.367	82.539	36.2608	93.6832	36	108.923	104.871	163.8	120.219	96.9863	165.172	130.957	112.817	136.892	133.278	141.715	36	118.024	162.871	128.022	116.09	99.2977	137.838	181.472	147.619	140.217	198.416	132.688
37	138.037	149.99	167.422	161.943	145.51	112.086	128.855	100.042	138.881	37	94.1866	173.757	150.318	27.6978	121.435	91.6219	162.565	79.8956	27.6978	99.9802	37	110.381	104.104	172.494	126.502	108.928	187.929	132.56	112.03	136.956	119.831	129.325	37	114.348	169.1	118.125	112.279	122.163	140.176	186.319	141.919	140.551	195.656	151.188
38	134.677	151.08	139.503	190.133	139.043	113.169	176.371	98.2994	139.404	38	89.9693	185.421	151.709	37.8818	125.342	82.7265	156.662	75.1244	37.8818	93.8116	38	112.695	101.543	175.965	126.271	120.623	170.146	129.457	114.603	140.431	143.052	137.302	38	118.286	200.678	117.966	117.361	118.897	142.124	188.839	150.154	146.727	216.414	137.204
39	133.978	146.844	156.575	194.351	140.091	112.192	123.934	103.775	141.233	39	91.094	181.18	158.684	33.7938	124.833	74.8237	148.487	76.4732	33.7938	87.2577	39	110.127	99.6221	161.374	121.616	111.693	163.364	133.496	111.165	138.955	139.04	129.665	39	115.792	196.934	124.511	118.401	122.163	128.017	179.921	143.184	148.897	199.432	130.112
40	132.157	153.623	145.729	201.289	142.914	104.652	138.562	105.02	134.57	40	85.8926	190.549	156.94	38.9742	118.718	89.5065	149.049	79.0789	38.9742	95.354	40	108.361	92.176	160.194	129.297	119.722	146.183	131.893	118.011	143.377	123.896	133.399	40	113.167	190.083	121.478	116.091	123.144	121.989	173.911	149.52	151.735	206.253	155.24
41	135.517	154.592	150.463	189.638	139.772	107.031	141.776	110.619	132.871	41	83.5027	181.002	161.591	34.1112	136.381	88.0956	152.001	82.5909	34.1112	86.0281	41	107.252	111.659	162.401	138.021	116.281	171.803	124.92	114.467	142.639	129.019	131.702	41	109.228	186.163	126.745	112.972	126.081	130.718	162.861	146.035	146.894	201.028	148.754
42	125.998	151.08	117.135	195.59	139.043	105.692	142.773	107.882	142.801	42	79.2854	186.128	161.569	33.1243	131.625	79.2873	157.904	81.1189	33.1243	98.6952	42	108.522	98.8539	170	121.267	124.453	165.238	138.035	116.577	140.134	128.488	117.784	42	117.63	185.51	120.52	117.361	108.932	137.369	183.605	144.927	156.409	204.075	150.984
43	131.038	151.08	126.995	206.991	137.358	104.503	152.037	102.779	142.931	43	83.2216	182.416	170.746	36.2606	135.872	75.6463	160.644	71.7547	36.2606	101.651	43	110.675	104.745	167.607	123.595	105.957	170.144	130.353	116.685	140.871	131.275	139.509	43	117.367	185.719	117.807	118.056	130.49	140.877	185.931	141.442	165.757	203.203	148.351
44	126.838	153.38	126.602	224.345	144.144	109.813	156.536	102.779	142.278	44	88.8447	186.66	166.096	31.0456	131.626	85.9827	162.33	61.3978	31.0456	86.7438	44	104.327	100.134	170.101	119.987	126.601	164.42	135.536	111.896	139.692	109.097	129.494	44	114.874	184.682	121.796	121.636	133.594	146.567	191.554	134.315	149.064	191.738	155.647
45	127.957	157.98	145.138	197.074	146.421	109.898	146.097	100.912	136.008	45	86.3143	185.244	161.736	37.4938	136.721	90.3622	168.843	64.8026	37.4938	90.8561	45	110.328	94.2436	173.403	120.801	95.4499	141.276	130.708	125.398	139.103	142.659	141.206	45	117.499	179.485	124.35	113.434	113.832	153.841	192.523	137.007	156.075	205.673	174.493
46	131.877	163.428	128.573	207.984	153.48	116.026	135.17	110.246	140.058	46	86.5955	192.67	167.05	40.9476	130.946	95.8495	163.759	73.8649	40.9476	87.1293	46	110.542	105.897	174.616	129.762	110.382	163.063	127.355	115.495	140.576	123.783	144.43	46	113.692	180.94	119.879	120.48	125.101	159.66	175.073	141.127	155.073	210.608	149.161
47	127.118	164.88	125.615	220.625	148.972	118.48	147.959	101.286	149.595	47	83.5027	174.64	163.916	52.0476	133.494	92.0912	165.797	82.183	52.0476	87.6434	47	110.181	98.9813	182.771	126.967	98.8296	154.775	126.668	113.79	145.144	135.643	150.71	47	114.085	207.737	124.67	112.625	124.121	152.386	182.246	146.671	155.908	199.288	141.721
48	124.318	164.154	117.136	199.307	148.972	114.741	139.725	95.3136	137.707	48	83.5028	185.245	156.193	55.2531	136.55	92.3255	164.204	85.4129	55.2531	90.9845	48	111.611	101.67	174.616	125.105	110.914	145.28	130.958	117.389	149.123	171.868	141.375	48	117.499	213.761	110.28	109.507	122.488	149.476	185.93	152.529	173.268	241.962	155.848
49	127.538	159.434	126.206	219.634	142.595	114.487	141.266	104.023	134.963	49	84.3463	184.539	168.857	46.3742	136.891	91.151	156.005	87.133	46.3742	89.4424	49	108.366	102.055	174.144	123.943	100.959	179.037	129.541	116.144	143.081	118.494	142.055	49	118.155	201.297	107.863	106.272	129.021	146.956	190.971	135.265	167.927	211.334	151.999
50	125.998	159.918	116.896	227.319	144.372	109.761	139.403	98.4238	137.968	50	82.2376	190.195	167.589	46.1276	137.91	89.0372	148.932	96.8164	46.1276	88.0289	50	104.956	106.536	165.855	126.504	94.365	156.733	124.462	123.695	140.724	124.284	144.77	50	117.236	215.215	109.346	107.543	135.554	142.487	181.084	142.867	168.928	210.463	164.361
51	129.357	162.701	120.291	233.269	145.1	110.801	158.709	96.0601	139.796	51	75.2087	182.772	164.1	31.3977	136.551	100.9	155.607	82.0777	31.3977	86.6152	51	111.156	97.8295	170.572	124.409	116.424	172.256	128.085	121.664	136.892	126.428	142.224	51	116.055	209.19	127.088	111.701	141.269	148.022	170.228	141.125	168.261	200.448	174.494
52	130.757	157.012	131.729	260.042	145.966	113.509	117.441	94.9402	148.941	52	78.1609	194.967	168.482	30.8872	134.173	86.6369	154.554	72.4292	30.8872	89.1855	52	109.325	100.391	180.211	124.758	109.542	154.774	126.294	115.846	136.892	117.603	135.434	52	114.873	224.771	126.061	112.394	123.143	147.476	173.331	140.967	158.412	202.48	162.74
53	128.238	150.353	136.068	238.967	148.744	113.764	151.483	94.1932	133.264	53	75.8918	195.496	163.104	27.3803	127.38	90.2118	152.444	66.6661	27.3803	83.6596	53	105.179	99.238	173.943	129.064	105.159	160.349	122.442	118.768	135.272	129.018	140.187	53	117.63	206.282	128.409	106.618	128.205	162.205	171.196	151.262	165.423	202.478	152.81
54	133.278	156.406	155.788	256.572	147.696	111.13	149.223	88.9678	146.198	54	76.1927	203.45	167.404	43.6614	132.815	101.488	152.819	79.4535	43.6614	85.7157	54	100.886	91.683	183.849	127.202	118.431	130.145	130.687	114.196	140.429	128.042	137.98	54	117.632	207.944	135.843	107.196	120.691	160.569	174.492	143.501	177.608	186.37	155.849
55	132.437	162.702	146.914	259.546	155.211	113.583	134.86	90.0875	145.284	55	77.3174	198.856	176.268	34.3229	128.399	84.9254	162.704	74.0265	34.3229	87.3863	55	100.271	103.977	189.038	126.737	141.655	160.802	130.603	118.418	138.219	127.82	157.159	55	116.711	207.736	142.868	111.124	113.179	169.297	181.86	144.927	168.715	208.141	169.021
56	133.558	163.186	132.32	257.065	149.199	113.817	144.901	102.034	146.068	56	79.2855	186.659	174.897	28.3672	129.418	84.691	159.213	74.2397	28.3672	87.1292	56	100.431	97.9575	191.397	131.043	110.648	151.459	124.795	120.662	136.892	174.23	143.072	56	118.419	200.675	143.185	108.814	109.26	174.935	177.206	141.601	169.763	215.108	175.509
57	134.117	140.305	140.603	252.356	148.516	119.286	176.085	102.532	146.981	57	77.3174	204.336	167.84	29.319	125.681	92.6781	164.46	86.653	29.319	88.8	57	107.854	97.1886	185.264	128.017	93.0746	141.21	125.846	111.57	142.934	133.109	145.958	57	117.63	200.26	144.712	106.272	103.38	174.025	183.991	150.47	169.93	217.721	156.457
58	139.717	151.442	163.677	252.85	149.609	116.43	157.178	101.288	145.676	58	77.5986	187.19	167.278	26.9405	131.456	95.8495	165.936	82.8058	26.9405	85.7157	58	111.29	87.5846	183.108	134.534	115.564	177.531	131.041	116.415	140.576	107.802	147.654	58	118.156	209.606	139.174	109.16	135.554	153.659	191.36	146.669	161.75	218.591	151.797
59	140.977	145.51	130.743	271.444	149.973	116.058	145.3	101.537	150.901	59	76.4739	200.269	171.824	32.3139	128.568	89.5064	160.409	88.7649	32.3139	88.0289	59	104.443	96.4208	184.86	131.625	130.332	175.572	125.628	114.602	132.829	115.294	165.984	59	120.518	223.526	141.908	103.038	156.622	148.931	183.991	151.264	163.42	217.287	165.982
60	140.837	145.389	147.112	259.545	147.696	118.288	140.468	98.6746	144.108	60	74.5262	185.599	171.657	36.0143	144.534	99.0215	157.41	85.7858	36.0143	84.3021	60	108.977	97.3172	186.41	124.991	117.879	148.983	123.67	120.311	129.525	131.804	139.678	60	119.206	241.182	144.6	103.615	159.071	156.75	197.562	141.759	163.754	209.156	146.875
avg	137.841	149.167	142.891	258.652	148.999	116.776	152.787	101.213	146.747	avg	77.0403	192.811	170.699	30.591	131.932	92.3493	161.486	83.6498	30.591	86.7952	avg	106.599	95.2938	186.208	130.042	113.5	158.951	126.196	116.712	136.551	132.448	148.469	avg	118.786	215.05	142.716	106.179	132.777	161.66	186.822	146.353	165.723	215.573	159.324
c
	WT-V	KO-V	WT-F	KO-F
1	137.841	106.599	77.0403	118.786
2	149.167	95.2938	192.811	215.05
3	142.891	186.208	170.699	142.716
4	258.652	130.042	30.591	106.179
5	148.999	113.5	131.932	132.777
6	116.776	158.951	92.3493	161.66
7	152.787	126.196	161.486	186.822
8	101.213	116.712	83.6498	146.353
9	146.747	136.551	30.591	165.723
10		132.448	86.7952	215.573
11		148.469		159.324

## Sheet: Fig 8
Fig 8 raw data values
a
protein/a-tubulin		Vehicle											Fluoxetine
		WT1	WT2	WT3	AV	SE	KO1	KO2	KO3	AV	SE	KO/WT	WT1	WT2	WT3	AV	SE	KO1	KO2	KO3	AV	SE	KO/WT
GluA1		0.746825	0.806931	0.717437	0.757064	0.026337	0.889831	0.802145	0.80506	0.832345	0.028755	1.09944	2.76402	2.17678	2.8268	2.5892	0.207003	2.92282	2.81746	2.24907	2.66312	0.209246	1.02855
p-GluA1 S831		0.169841	0.267327	0.231092	0.222753	0.0284488	0.186441	0.321812	0.27381	0.260687	0.0396252	1.1703	0.26206	0.253298	0.196078	0.237146	0.0206887	0.802956	0.803571	0.356772	0.654433	0.14883	2.75963
p-S831/GluA1		0.227418	0.331288	0.322108	0.293605	0.0331995	0.209524	0.401189	0.340111	0.316941	0.0565287	1.07948	0.0948113	0.116364	0.0693642	0.093513	0.0135831	0.274719	0.285211	0.14876	0.23623	0.0438397	2.52617
p-GluA1 S845		0.188836	1.16275	0.632	0.661195	0.281523	0.13786	1.59649	1.05217	0.928842	0.425562	1.40479	0.181818	0.645933	0.160302	0.329351	0.158413	2.48588	3.21107	1.49362	2.39686	0.497778	7.27752
p-S845/GluA1		0.164256	0.440411	0.288321	0.297663	0.0798557	0.0985294	0.706796	0.517094	0.440807	0.179687	1.48089	0.0872093	0.273649	0.131276	0.164045	0.0562591	0.781065	1.04505	0.923423	0.916511	0.0762828	5.58696
GluN2B		1.85127	4.13568	2.78661	2.92452	0.663048	2.60181	3.53846	4.61983	3.5867	0.583053	1.22642	4.11765	5.775	4.87374	4.92213	0.479048	2.93059	5.07463	4.38806	4.13109	0.632125	0.83929
p-GluN2B S1284		1.53571	1.3964	1.1087	1.34694	0.125726	1.70629	1.41176	1.26147	1.45984	0.130641	1.08382	1.52137	1.22628	1.38596	1.37787	0.0852813	2.12903	1.42542	1.06401	1.53949	0.312691	1.1173
p-S1284/GluN2B		0.589041	0.394402	0.491961	0.491802	0.0561875	0.605459	0.520124	0.506912	0.544165	0.0308834	1.10647	0.577922	0.465374	0.451429	0.498242	0.0400431	0.6	0.459563	0.442714	0.500759	0.0498584	1.00505
p-GluN2B S1303		0.37694	1.12712	1.04676	0.850273	0.2378	0.32406	1.5035	1.64983	1.15913	0.419666	1.36324	0.111765	0.81746	0.195082	0.374769	0.222649	1.39604	1.43056	1.46237	1.42965	0.019152	3.81476
p-S1303/GluN2B		0.0805687	0.291028	0.262667	0.211421	0.0659366	0.0894191	0.342175	0.288235	0.239943	0.0768559	1.13491	0.057	0.246411	0.0608696	0.121427	0.0625022	0.392758	0.402344	0.559671	0.451591	0.0541108	3.71903
p-GluN2B Y1336		0.304712	0.378632	0.3824	0.355248	0.0252915	0.3	0.430631	0.311475	0.347369	0.0417626	0.97782	0.426207	0.727103	0.392742	0.515351	0.106316	0.825112	0.373585	0.41619	0.538296	0.143935	1.04452
p-Y1336/GluN2B		0.375	0.570142	0.512876	0.486006	0.0579124	0.616314	0.637333	0.426647	0.560098	0.067001	1.15245	0.38625	0.342731	0.166781	0.298587	0.06709	0.462893	0.262832	0.269753	0.331826	0.065564	1.11132
p-GluN2B Y1472		0.468908	0.864935	0.657754	0.663866	0.114364	0.44	0.561097	0.995652	0.665583	0.168696	1.00259	0.299475	0.458101	0.546512	0.434696	0.0722673	0.507282	0.476378	0.329068	0.437576	0.0549826	1.00663
p-Y1472/GluN2B		0.140909	0.158571	0.195238	0.164906	0.0160001	0.135385	0.133136	0.195726	0.154749	0.020499	0.938407	0.0784404	0.130851	0.129121	0.112804	0.0171891	0.178632	0.0991803	0.147541	0.141785	0.0231157	1.25691
p-GluN2B S1480		0.0612648	0.0728774	0.0483221	0.0608214	0.00709194	0.0770065	0.0818182	0.111872	0.0902323	0.0109087	1.48356	0.237255	0.280857	0.27933	0.265814	0.0142863	0.217886	0.39396	0.204451	0.272099	0.0610537	1.02364
p-S1480/GluN2B		0.0592734	0.0461194	0.0218845	0.0424258	0.0109501	0.0411833	0.0410256	0.049	0.0437363	0.00263224	1.03089	0.0214793	0.0549162	0.0485437	0.0416464	0.01025	0.0403008	0.0624468	0.0583898	0.0537125	0.00680736	1.28973
b
protein/a-tubulin		WT-V1	WT-V2	WT-V3	av	se	KO-V1	KO-V2	KO-V3	av	se	WT-F1	WT-F2	WT-F3	av	se	KO-F1	KO-F2	KO-F3	av	se
p-GluA1 831		0.725225	0.503289	0.536398	0.588304	0.0691244	0.766839	0.715867	0.640167	0.707625	0.0367986	0.584906	0.442509	0.331164	0.45286	0.0734314	2.05778	3.58	1.33742	2.32507	0.661027
p-GluA1 845		0.134771	0.438596	0.419753	0.33104	0.0982853	0.175847	0.760125	0.614198	0.516723	0.175567	0.0864362	0.222051	0.0497283	0.119405	0.0524056	0.952899	1.06296	1.1161	1.04399	0.0480593
p-GluN2B S1303		0.115405	0.381089	0.278182	0.258225	0.0773428	0.132323	0.444444	0.299558	0.292108	0.0901786	0.113034	0.2336	0.0796226	0.142085	0.0467627	0.446483	0.331102	0.255556	0.34438	0.0636997

## Sheet: Fig 9
Fig 9 raw data values
a
	WT-EGFP								KO-EGFP
N/A	1	2	3	4	5	6	7		1	2	3	4	5	6	7
0.05	-0.02756	-0.00748	-0.0418	0.036527	-0.00901	-0.04705	0.090849		-0.022289	0.017877	0.016113	-0.01409	-0.01319	-0.01123
0.1	-0.02242	-0.0017	-0.03899	0.036527	-0.00901	-0.04621	0.090849		-0.008101	0.027862	0.024071	0.002845	-0.01319	-0.01123
0.2	0.001684	0.012426	-0.02039	0.036527	-0.00175	-0.0277	0.088424		0.0047281	0.035122	0.032374	0.029576	-0.01319	-0.00746
0.3	0.026443	0.026336	0.00156	0.036535	0.010957	-0.00593	0.083474		0.0175569	0.045305	0.043868	0.059489	-0.00161	0.001972
0.4	0.047893	0.037145	0.019791	0.036551	0.020056	0.012322	0.07917		0.0432144	0.049106	0.049184	0.090166	0.028395	0.007931
0.5	0.070934	0.04991	0.040895	0.036566	0.029855	0.028216	0.074793		0.0583293	0.051762	0.060572	0.116745	0.051564	0.016575
0.6	0.091624	0.060806	0.059483	0.036581	0.038268	0.047594	0.069998		0.079	0.053013	0.069025	0.147908	0.071464	0.023893
0.7	0.112351	0.073689	0.078791	0.036593	0.046221	0.068954	0.065885		0.0961158	0.053687	0.078072	0.178917	0.08664	0.031244
0.8	0.129272	0.085146	0.09702	0.036604	0.052725	0.08744	0.061231		0.112338	0.054047	0.085228	0.208321	0.100161	0.037266
0.9	0.151355	0.09687	0.116449	0.036613	0.059267	0.108281	0.056869		0.132676	0.054228	0.09447	0.23541	0.109916	0.043855
1	0.171504	0.107873	0.138633	0.036624	0.06531	0.127117	0.052293		0.151683	0.054345	0.10189	0.265169	0.11875	0.050254
	WT-shPTPs								KO-shPTPs
N/A	1	2	3	4	5	6	7	8	1	2	3	4	5	6	7
0.05	-0.024537	-0.01058	-0.02856	-0.00584	-0.01104	0.172521	0.080586	-0.02816	0.092472	0.017698	-0.00605	0.01752	0.093853	0.032756	0.001913
0.1	-0.014578	0.001412	-0.02244	-0.00584	-0.01104	0.16815	0.080586	-0.02816	0.090396	0.019241	-0.00477	0.020019	0.093853	0.032756	0.001913
0.2	-0.00122	0.025394	-0.00573	0.007862	-0.00508	0.076714	0.080435	-0.01494	0.081032	0.023457	-0.00033	0.026111	0.093853	0.033403	0.008571
0.3	0.023916	0.037385	0.011434	0.024981	0.004025	0.044122	0.080277	-0.00424	0.072939	0.02679	0.003589	0.03137	0.067164	0.03425	0.018933
0.4	0.0372275	0.05565	0.028143	0.044409	0.011661	0.036536	0.080135	0.008764	0.06587	0.030291	0.007508	0.037663	0.049993	0.035015	0.028871
0.5	0.0564659	0.073127	0.0462	0.060959	0.019108	0.034361	0.080004	0.020551	0.057819	0.034062	0.010228	0.042299	0.042671	0.035677	0.036849
0.6	0.0756264	0.091755	0.064008	0.07856	0.025922	0.033462	0.079867	0.032463	0.051654	0.036989	0.014042	0.047743	0.038804	0.0363	0.045174
0.7	0.0927634	0.108559	0.081576	0.09525	0.034126	0.033217	0.07979	0.04354	0.043275	0.040316	0.018111	0.052043	0.037021	0.036812	0.052575
0.8	0.111668	0.127381	0.099197	0.107565	0.037582	0.033158	0.079637	0.056582	0.036944	0.043348	0.022292	0.056822	0.036082	0.03729	0.059774
0.9	0.128509	0.144263	0.11489	0.120551	0.043973	0.03313	0.079567	0.067366	0.030055	0.046147	0.025648	0.059078	0.035581	0.037747	0.066986
1	0.148204	0.165197	0.132428	0.135527	0.050109	0.033126	0.079439	0.081024	0.023962	0.049241	0.029403	0.06522	0.035356	0.037975	0.074108
b
AMPA	WT-EGFP							WT-shPTPs								KO-EGFP						KO-shPTPs
FV-slope	1	2	3	4	5	6	7	1	2	3	4	5	6	7	8	1	2	3	4	5	6	1	2	3	4	5	6	7
0.05	0.236791	0.147474	0.222939	0.275269	0.133682	0.180482	0.134335	0.0447149	0.00135182	0.233673	0.283915	0.173172	0.0881367	0.0980208	0.156428	0.0731675	0.0970934	0.141759	0.114751	0.278856	0.130637	0.167808	0.0798868	0.215017	0.131449	0.277563	0.241006	0.175267
0.1	0.399576	0.257442	0.368863	0.349051	0.248858	0.360545	0.295782	0.244736	0.269583	0.471107	0.505412	0.331213	0.199399	0.24551	0.32118	0.281888	0.148131	0.291927	0.216813	0.278856	0.267973	0.206271	0.183456	0.491435	0.224326	0.277563	0.241006	0.295961
0.15	0.546323	0.363999	0.460168	0.459744	0.392787	0.527258	0.416434	0.444678	0.437954	0.653689	0.701058	0.474099	0.287337	0.384026	0.45702	0.401516	0.245121	0.433891	0.31776	0.372052	0.427099	0.2475	0.287922	0.744873	0.317721	0.277563	0.351514	0.383591
0.2	0.65914	0.462239	0.569818	0.565457	0.520723	0.675928	0.547168	0.596949	0.591058	0.817208	0.919047	0.61359	0.388391	0.548944	0.596932	0.544949	0.307354	0.550508	0.422988	0.45617	0.587611	0.292276	0.382725	0.959526	0.417576	0.371575	0.454439	0.494838
0.25	0.767187	0.5521	0.677213	0.662521	0.642249	0.808779	0.64198	0.716228	0.719768	0.9258	1.07077	0.761184	0.473349	0.630283	0.737323	0.627264	0.375564	0.660944	0.523718	0.555651	0.734331	0.327941	0.469497	1.16259	0.494178	0.459489	0.532598	0.576346
0.3	0.856027	0.629934	0.785292	0.778739	0.752069	0.92654	0.767327	0.829715	0.822902	1.031	1.23159	0.897947	0.546993	0.753885	0.849068	0.713778	0.438912	0.782397	0.616756	0.6436	0.861517	0.372396	0.567465	1.32389	0.594555	0.549282	0.59526	0.669439
0.35	0.937717	0.702552	0.848325	0.851628	0.862682	1.03319	0.854389	0.914915	0.91447	1.031	1.38866	1.03948	0.62963	0.865357	0.969062	0.806599	0.505224	0.889668	0.694509	0.733453	0.987627	0.41191	0.634456	1.48116	0.657798	0.63343	0.650222	0.731627
0.4	0.995159	0.769571	0.964749	0.942277	0.96718	1.12552	0.907854	0.986215	0.991198	1.031	1.53119	1.13075	0.701613	0.972626	1.10693	0.871421	0.544251	0.97861	0.773928	0.821554	1.13917	0.46953	0.70551	1.61824	0.732658	0.707385	0.699214	0.800713
0.45	1.06187	0.82278	1.02094	1.02463	1.06484	1.18793	0.987348	1.03455	1.05124	1.031	1.65158	1.23933	0.763033	1.12521	1.20486	0.936261	0.612604	1.07254	0.850467	0.900265	1.2494	0.510319	0.768268	1.72754	0.801033	0.77405	0.735099	0.860801
0.5	1.10691	0.87614	1.11219	1.09787	1.15582	1.26175	1.05531	1.03455	1.05124	1.031	1.77788	1.36246	0.839824	1.21492	1.29107	0.972924	0.661331	1.14863	0.923801	1.00772	1.36684	0.551108	0.843982	1.84301	0.866883	0.825539	0.773452	0.931155
0.55	1.14848	0.919397	1.18347	1.17976	1.28491	1.32124	1.13118	1.03455	1.05124	1.031	1.77788	1.49682	0.913068	1.30598	1.41262	1.0333	0.705386	1.23495	0.996187	1.08036	1.47964	0.591897	0.910137	1.92094	0.9303	0.881605	0.805325	0.999194
0.6	1.18731	0.958959	1.25141	1.25091	1.39553	1.37702	1.17769	1.03455	1.05124	1.031	1.77788	1.60027	0.957292	1.40578	1.50819	1.06905	0.757925	1.30454	1.04592	1.17679	1.58527	0.632686	0.952162	1.99268	1.00994	0.930075	0.827195	1.04134
0.7	1.18731	1.03018	1.37962	1.38337	1.59477	1.4534	1.27908	1.03455	1.05124	1.031	1.77788	1.81496	1.07977	1.58768	1.69696	1.13179	0.839459	1.42668	1.04592	1.33774	1.75783	0.699453	1.05974	1.99268	1.15357	1.02463	0.857355	1.13863
0.8	1.18731	1.03018	1.47798	1.5018	1.68437	1.4534	1.35733	1.03455	1.05124	1.031	1.77788	2.02943	1.20055	1.75212	1.86061	1.18112	0.92514	1.42668	1.04592	1.4592	1.75783	0.781753	1.16364	1.99268	1.24558	1.09404	0.857355	1.2158
c
AMPA	WT-EGFP							WT-shPTPs								KO-EGFP						KO-shPTPs
Stim-FV	1	2	3	4	5	6	7	1	2	3	4	5	6	7	8	1	2	3	4	5	6	1	2	3	4	5	6	7
0.5	0.0262492	0.0283084	0.0314355	0.0822091	0.0939366	0.039577	0.064217	0.0524793	0.0552605	0.0257704	0.0259485	0.0559016	0.0667681	0.0531534	0.0472865	0.0336207	0.0186589	0.013047	0.0325568	0.113906	0.0788061	0.0559769	0.0507973	0.0278329	0.0238081	0.127413	0.0737154	0.0487131
1	0.108314	0.148786	0.123201	0.163254	0.214801	0.0947244	0.133079	0.146839	0.135123	0.0646178	0.0458791	0.100361	0.132862	0.123308	0.111444	0.162079	0.193938	0.067078	0.123624	0.150615	0.15422	0.160661	0.150866	0.103145	0.154388	0.209992	0.138479	0.176944
1.5	0.17373	0.197474	0.162291	0.207362	0.266753	0.156777	0.186634	0.192555	0.172888	0.0988174	0.0797533	0.156511	0.204357	0.18154	0.178319	0.243333	0.306342	0.15718	0.188523	0.252451	0.200067	0.254696	0.22409	0.148112	0.250965	0.246069	0.172062	0.259099
2	0.236785	0.260163	0.215123	0.279299	0.298963	0.192384	0.257807	0.205739	0.220942	0.107753	0.1059	0.212089	0.304963	0.289211	0.23193	0.336071	0.382478	0.237029	0.221658	0.287829	0.248652	0.362585	0.271606	0.201292	0.346905	0.316162	0.224512	0.341501
3	0.293797	0.362238	0.28345	0.39802	0.344749	0.301097	0.390487	0.235582	0.259893	0.148194	0.158575	0.315494	0.436871	0.428894	0.34693	0.431236	0.50864	0.349926	0.305106	0.434623	0.336516	0.627225	0.406416	0.254406	0.594589	0.404716	0.300611	0.481143
4	0.365045	0.43933	0.38508	0.487689	0.405791	0.385991	0.489563	0.297585	0.297901	0.212753	0.244665	0.429596	0.58483	0.560609	0.464392	0.535831	0.626386	0.451352	0.350677	0.563394	0.447591	0.772533	0.501492	0.335618	0.811626	0.484615	0.375835	0.624138
5	0.474234	0.538003	0.480006	0.59138	0.422783	0.469649	0.605652	0.325645	0.359046	0.237294	0.290369	0.54065	0.72991	0.676536	0.58742	0.620179	0.762698	0.514361	0.400532	0.715204	0.518454	0.924925	0.627766	0.420811	0.996054	0.590732	0.429718	0.74922
6	0.52617	0.618942	0.590284	0.70646	0.488192	0.535486	0.700532	0.377868	0.385405	0.234944	0.35996	0.646752	0.849213	0.764875	0.697812	0.681587	0.861065	0.611752	0.473368	0.860671	0.615907	1.04555	0.743313	0.459086	1.17041	0.675257	0.509568	0.862741
7	0.543949	0.698305	0.663077	0.799365	0.519487	0.593634	0.794794	0.420269	0.411378	0.272559	0.428966	0.719915	0.975056	0.862768	0.812667	0.767433	0.987511	0.663561	0.49921	1.01004	0.697322	1.16876	0.835444	0.548879	1.33035	0.785571	0.588056	0.973276
8	0.624603	0.779178	0.771602	0.882527	0.54422	0.680049	0.883989	0.433263	0.452311	0.287835	0.473845	0.813715	1.10166	0.973921	0.960074	0.836606	1.09416	0.732791	0.578723	1.15245	0.766186	1.29584	0.964575	0.587649	1.45242	0.869185	0.661329	1.08441
d
Stim-slope	1	2	3	4	5	6	7	1	2	3	4	5	6	7	8	1	2	3	4	5	6	1	2	3	4	5	6	7
0.5	0.133478	0.0657586	0.134568	0.293332	0.169373	0.113714	0.149415	0	0	0.102671	0.159345	0.163413	0.107708	0.122433	0.111413	0	0	0	0	0.315349	0.208319	0.0842868	0.0690261	0.0963818	0.0812347	0.216457	0.162639	0.142997
1	0.43015	0.393245	0.399779	0.486397	0.390333	0.338892	0.367375	0.4534	0.382681	0.320436	0.247119	0.335112	0.26158	0.340636	0.369412	0.472014	0.296167	0.199575	0.268045	0.380448	0.445845	0.233094	0.307839	0.451374	0.343979	0.390914	0.324358	0.491325
1.5	0.552653	0.451811	0.535067	0.611379	0.484357	0.525914	0.516756	0.48785	0.523762	0.434658	0.407627	0.486172	0.388591	0.455949	0.545537	0.652066	0.474044	0.504846	0.39513	0.5063	0.566601	0.411261	0.436475	0.685345	0.479053	0.45544	0.408066	0.581866
2	0.646835	0.558331	0.584911	0.738537	0.591025	0.690998	0.6785	0.661224	0.640141	0.515602	0.491213	0.636025	0.570673	0.645956	0.683594	0.697823	0.595098	0.642899	0.468514	0.639853	0.692739	0.547429	0.508773	0.936755	0.642033	0.495258	0.450357	0.683302
3	0.905374	0.6775	0.724274	0.862644	0.72661	0.906373	0.882685	0.756559	0.771659	0.668189	0.799271	0.971768	0.722532	1.04982	0.923383	0.903305	0.652056	0.866709	0.56342	0.886014	1.01418	0.776017	0.67865	1.15867	0.963202	0.690869	0.645965	0.96943
4	1.05797	0.821949	0.946035	1.12205	0.868584	1.14338	1.0386	0.730398	0.823681	0.753062	1.02888	1.18816	0.977565	1.3448	1.26345	1.01521	0.768013	1.05186	0.707001	1.10066	1.23088	0.782991	0.82804	1.57066	1.32246	0.848411	0.740418	1.03047
5	1.01727	0.934856	1.07014	1.26547	0.984988	1.21764	1.15152	0.886037	0.862407	0.90921	1.25094	1.43231	1.09353	1.59197	1.51776	1.08743	0.819896	1.2136	0.7894	1.34379	1.4445	0.962315	1.00955	1.66931	1.40483	0.976593	0.6078	1.17594
6	1.11287	0.94604	1.17898	1.38753	1.03643	1.22374	1.28071	0.941989	1.00054	0.923159	1.38246	1.70596	1.26951	1.71608	1.64696	1.16373	0.951121	1.27973	0.870777	1.57776	1.56044	0.937178	1.121	1.8046	1.63371	1.01626	0.763944	1.27869
7	1.2441	1.06099	1.35191	1.5035	1.11985	1.39465	1.38856	1.00593	1.01863	1.01246	1.59915	1.87889	1.38651	1.88494	1.84732	1.12812	1.04775	1.38654	0.969452	1.75987	1.74965	1.2047	1.19831	1.82187	1.70797	1.05491	0.833121	1.25631
8	1.15457	1.05895	1.48008	1.57674	1.21111	1.474	1.4079	1.08034	1.05975	0.998947	1.72325	2.03655	1.46584	1.9419	2.13928	1.20644	1.14642	1.48012	1.00098	1.96333	1.86969	1.26646	1.26748	1.97954	1.77002	1.11493	0.874833	1.46179
e
NMDA	WT-EGFP							WT-shPTPs								KO-EGFP						KO-shPTPs
FV-slope	1	2	3	4	5	6	7	1	2	3	4	5	6	7	8	1	2	3	4	5	6	1	2	3	4	5	6	7
0.05	0.00302538	0.00109247	-0.029432	0.0251738	-0.00835851	-0.0420025	0.0867045	0.0101227	0.0234077	-0.00279581	0.0274489	-0.00244993	0.193941	0.0593447	-0.0127816	0.00678116	0.00136228	0.0180185	0.014939	-0.00862332	-0.00237727	0.0814505	0.0129443	0.0011432	0.024929	0.118651	0.0155594	0.0066187
0.1	0.00302538	0.00109247	-0.029432	0.0251738	-0.00835851	-0.0177351	0.0838384	0.0101227	0.0234077	0.0227646	0.0521303	0.00497651	0.0430863	0.061521	-0.00278579	0.00678116	0.00136228	0.0232573	0.014939	-0.00862332	-0.00237727	0.0757474	0.0246279	0.0011432	0.0276238	0.0751006	0.0188597	0.0140231
0.15	0.0211907	0.0146809	-0.0195618	0.0267062	-0.00142123	0.00189604	0.0813956	0.0101227	0.0234077	0.0509164	0.0754552	0.0108245	0.0343323	0.0636221	0.0058659	0.00678116	0.020301	0.033735	0.0397892	0.0131799	0.00670484	0.0711709	0.031784	0.00723553	0.0303187	0.0539848	0.0219427	0.0177253
0.2	0.0385871	0.0252749	-0.00658364	0.0280929	0.0116916	0.025882	0.0780861	0.0273046	0.0460403	0.0747959	0.0957586	0.0176997	0.0337807	0.065629	0.0171474	0.0145004	0.0297392	0.0389738	0.0585237	0.0370583	0.0143712	0.0654134	0.037414	0.0139217	0.0322724	0.0441824	0.0246343	0.0214275
0.25	0.0542601	0.0382739	0.00639448	0.0292934	0.0193844	0.0496954	0.0751148	0.0431133	0.0641499	0.10068	0.115379	0.0227229	0.0337391	0.0679249	0.0270791	0.0298948	0.0365584	0.0444896	0.0806119	0.0478653	0.0212666	0.0609724	0.0413547	0.0220744	0.035171	0.0407019	0.02767	0.0251297
0.3	0.0712233	0.047711	0.0201413	0.0307502	0.0263269	0.0728491	0.0723254	0.0590248	0.0879091	0.128613	0.131949	0.0290518	0.0337356	0.0699798	0.0368598	0.0375701	0.0414852	0.0503074	0.101086	0.0625006	0.0298542	0.0555147	0.0441007	0.0273754	0.0374892	0.0383199	0.0308068	0.0291498
0.35	0.0856626	0.0575017	0.0333788	0.0319167	0.0337881	0.0899049	0.069521	0.0732352	0.108176	0.151719	0.146511	0.0351383	0.0337353	0.0722988	0.0472773	0.0452667	0.0450448	0.0565251	0.119741	0.0749608	0.0373403	0.050958	0.0460442	0.0340218	0.0401428	0.0369412	0.0337619	0.0336544
0.4	0.100851	0.0663495	0.0472047	0.0334761	0.0391233	0.111626	0.0661509	0.0912043	0.1312	0.151719	0.1594	0.0396771	0.0337353	0.0746179	0.0576948	0.0562965	0.0479157	0.0631697	0.14186	0.0847275	0.0443119	0.0467197	0.0472884	0.0398868	0.0430489	0.0362395	0.0365876	0.0376016
0.45	0.119431	0.0748858	0.0611319	0.0349824	0.0446645	0.136085	0.0644659	0.104358	0.152347	0.151719	0.173384	0.0453033	0.0337353	0.0768186	0.0657445	0.0648508	0.049549	0.07037	0.16013	0.0944158	0.0521822	0.0417161	0.0482808	0.0457612	0.0446652	0.0359658	0.0397606	0.0423284
0.5	0.135067	0.0827529	0.0736595	0.0361443	0.0502976	0.15743	0.0603572	0.11959	0.170594	0.151719	0.184154	0.0493745	0.0337353	0.078189	0.0797898	0.0841661	0.051056	0.0766779	0.180085	0.103346	0.0605497	0.0372561	0.0488639	0.0512731	0.0478978	0.0358431	0.0426413	0.047318
0.55	0.149751	0.0898615	0.086187	0.0376891	0.0544621	0.178808	0.0587191	0.133924	0.191915	0.151719	0.195019	0.0548429	0.0337353	0.0809298	0.0868124	0.0841661	0.0518972	0.0820676	0.19778	0.109432	0.0686205	0.0331617	0.0493157	0.0573399	0.0497795	0.035774	0.045527	0.0496649
0.6	0.16816	0.0964784	0.0956174	0.0388895	0.058718	0.202709	0.0554427	0.14731	0.210963	0.151719	0.205271	0.05968	0.0337353	0.0823875	0.100858	0.0941559	0.0526965	0.0899988	0.215808	0.117117	0.0777353	0.0286694	0.0496868	0.0627031	0.0512002	0.0357273	0.048529	0.0543587
0.7	0.201046	0.107977	0.123672	0.0417623	0.0643186	0.246399	0.0494252	0.174469	0.210963	0.151719	0.220917	0.0684569	0.0337353	0.0866637	0.116731	0.112469	0.0535277	0.09	0.252136	0.126567	0.0938596	0.0202534	0.0500116	0.0717249	0.0564351	0.0356986	0.0546454	0.062666
0.8	0.23603	0.118288	0.149528	0.044757	0.0690706	0.246399	0.0440891	0.200585	0.210963	0.151719	0.220917	0.0769759	0.0337353	0.0911273	0.137979	0.131892	0.0539046	0.116151	0.283629	0.13	0.108887	0.0114386	0.0501927	0.0717249	0.06167	0.0356913	0.0546454	0.0719197
f
NMDA	WT-EGFP							WT-shPTPs								KO-EGFP						KO-shPTPs
Stim-FV	1	2	3	4	5	6	7	1	2	3	4	5	6	7	8	1	2	3	4	5	6	1	2	3	4	5	6	7
0.5	0.0896785	0.0796592	0.119088	0.0955165	0.12241	0.0515234	0.0586997	0.154016	0.131316	0.0347305	0.0263243	0.0500405	0.0557342	0.0496354	0.0628224	0.130509	0.10305	0.036763	0.0800002	0.101055	0.0933862	0.0108468	0.028522	0.117725	0.0244929	0.0591387	0.0533585	0.0292716
1	0.193146	0.228359	0.274345	0.204727	0.240245	0.135206	0.137424	0.187641	0.197131	0.0828554	0.0446087	0.129707	0.125915	0.129368	0.143409	0.358418	0.370244	0.256777	0.181808	0.187242	0.16226	0.0868608	0.133947	0.178007	0.190218	0.226914	0.135137	0.262976
1.5	0.251443	0.282364	0.376753	0.266857	0.320088	0.1874	0.219341	0.232742	0.245771	0.109399	0.0705306	0.194068	0.201999	0.198635	0.231822	0.462788	0.456873	0.327615	0.253596	0.293521	0.225799	0.156984	0.181836	0.192667	0.301142	0.269702	0.211754	0.349844
2	0.342828	0.351955	0.427762	0.329113	0.363382	0.234132	0.314226	0.306834	0.275933	0.12906	0.109589	0.247671	0.304285	0.267318	0.285769	0.529281	0.571834	0.428066	0.297475	0.363167	0.266343	0.269008	0.250633	0.282635	0.371928	0.349872	0.248639	0.469959
3	0.469636	0.438931	0.56353	0.445592	0.483915	0.33991	0.480261	0.339574	0.319877	0.184322	0.217574	0.398898	0.484124	0.422645	0.433429	0.692249	0.759296	0.536412	0.370856	0.502586	0.363321	0.380449	0.351743	0.361752	0.566361	0.494763	0.347384	0.642001
4	0.523202	0.527947	0.694561	0.550572	0.554978	0.439607	0.64448	0.455081	0.381797	0.221768	0.285302	0.539618	0.672782	0.600641	0.618289	0.798004	0.941258	0.651692	0.469955	0.670413	0.486964	0.479576	0.467975	0.4321	0.850404	0.615891	0.428492	0.803397
5	0.619667	0.595817	0.801978	0.654304	0.682096	0.518148	0.752495	0.517851	0.408315	0.253253	0.365629	0.672869	0.819388	0.712889	0.754344	0.93459	1.11675	0.768479	0.567682	0.817209	0.565798	0.592889	0.574016	0.490083	1.07604	0.711292	0.5193	1.0052
6	0.70258	0.672035	0.932619	0.754212	0.766534	0.593444	0.88814	0.583687	0.483885	0.289724	0.484929	0.754945	0.945611	0.845785	0.923479	1.06072	1.32647	0.856487	0.630894	0.970995	0.660619	0.717664	0.697505	0.573021	1.2808	0.811783	0.588181	1.20277
7	0.818366	0.741933	1.03795	0.869386	0.886289	0.655474	1.01408	0.679845	0.529369	0.323807	0.656785	0.856522	1.1028	0.960846	1.0606	1.18095	1.51023	0.956083	0.72689	1.10075	0.721449	0.820706	0.794617	0.621415	1.47163	0.943431	0.646673	1.39913
8	0.912155	0.818735	1.12063	0.94528	0.971421	0.731866	1.13826	0.757533	0.603928	0.359388	0.720208	0.986661	1.20871	1.13006	1.20244	1.3174	1.7158	1.05779	0.803164	1.25171	0.788876	0.922802	0.893718	0.689027	1.60854	1.0592	0.722786	1.07903
g
NMDA	WT-EGFP							WT-shPTPs								KO-EGFP						KO-shPTPs
Stim-slope	1	2	3	4	5	6	7	1	2	3	4	5	6	7	8	1	2	3	4	5	6	1	2	3	4	5	6	7
0.5	0	0	0	0	0	0	0	0.0068215	0.0126597	0.0195698	0	0	0.172933	0.1119	0	0.0162905	0.00251766	0.0824604	0.01442	0.0079594	0.047792	0	0.0122069	0.000596041	0	0.11698	0.093005	0
1	0.0287738	0.0229286	0.0204555	0	0.0141108	0.00959153	0.144293	0.02775	0.0487097	0.00310714	0.0123121	0.00079559	0.028238	0.171396	0.00400064	0.0393819	0.0272195	0.00325811	0.0514705	0.0175084	0.00344105	0	0.00453004	0	0.071204	0	0.0096382	0.0138297
1.5	0.0746051	0.0368313	0.0247041	0.0014773	0.0109796	0	0.0549286	0.0381622	0.0525852	0.0171663	0.079821	0.00152093	0.00107052	0.0268557	0.00983041	0.0545764	0.0561562	0.00785272	0.0605764	0.0397384	0.00216877	0	0.00656833	0.0244013	0.0590037	0	0.00580107	0.01731
2	0.0661264	0.0462344	0.0384131	0.00155454	0.0405335	0.017966	0	0.0506444	0.0635035	0.0278533	0.0316205	0.00716387	0.0115168	0.00659566	0.0220046	0.067108	0.0702125	0.0258194	0.0918866	0.0646289	0.00590117	0	0.144069	0.0197432	0	0.00096905	0.00114381	0.0266015
3	0.118988	0.0761544	0.0694141	0.00906476	0.0470986	0.0499937	0.14241	0.0811931	0.100071	0.0530342	0.0975472	0.0324415	0.0230209	0.0345537	0.0408355	0.108824	0.0818615	0.079801	0.136928	0.102791	0.0119082	0.0124336	0.00539563	0.0357991	0	0.00642742	0.00473276	0.0490876
4	0.139348	0.100039	0.11405	0.0248029	0.0692791	0.0348829	0.0932188	0.0959585	0.123854	0.0688674	0.136397	0.0672414	0.0321533	0.0521951	0.101286	0.141052	0.11375	0.112225	0.162814	0.14705	0.0490511	0.0149643	0.0116351	0.0453264	0	0.00726547	0.00890264	0.0696773
5	0.152747	0.10741	0.15107	0.0299404	0.0692791	0.0612225	0.00367514	0.12333	0.149244	0.107961	0.157495	0.0621981	0.0466582	0.026326	0.154216	0.163409	0.0364756	0.14958	0.214172	0.182568	0.0681736	0.0580122	0.0443888	0.0534672	0.0726566	0.022257	0.0160081	0.0935572
6	0.202078	0.109186	0.190559	0.051116	0.0692791	0.167903	0.0111042	0.151528	0.149202	0.134803	0.172435	0.0913239	0.0540854	0.0525992	0.178902	0.203204	0.0331758	0.173682	0.240767	0.141729	0.0797247	0.0133455	0.0594297	0.0541203	0	0.0484076	0.0556617	0.113813
7	0.229996	0.117408	0.207151	0.0618523	0.0692791	0.394692	0.0537388	0.158987	0.188563	0.150411	0.195107	0.0963928	0.0537108	0.13271	0.185002	0.202279	0.0272175	0.12728	0.26258	0.121349	0.104377	0.00590466	0.0520214	0.0659755	0.088497	0.0643143	0.0740197	0.125249
8	0.304933	0.102404	0.245624	0.0728509	0.0692791	0.282289	0.00147107	0.198425	0.218681	0.157931	0.241973	0.0663869	0.0547156	0.180001	0.213449	0.213222	0.0260167	0.120718	0.270589	0.13691	0.131025	0.00609955	0.0675702	0.0728197	0.140791	0.0994924	0.0908574	0.0981575

## Sheet: supple fig 1
Supple fig 1 raw data values
a																						b
Laboras	WT											KO										Laboras	WT											KO
Distance	1	2	3	4	5	6	7	8	9	10	11	1	2	3	4	5	6	7	8	9	10	Climbing	1	2	3	4	5	6	7	8	9	10	11	1	2	3	4	5	6	7	8	9	10
13:00	20.333	7.39	6.672	32.401	26.125	0	31.439	19.607	25.311	22.75	26.732	14.616	14.23	28.269	30.395	3.996	19.473	10.804	25.915	14.908	9.219	13:00	987.1	1.79	0	233.73	1175.17	3599.99	293.36	662.34	1135.32	435.86	87.16	20.79	642.19	338.57	424.76	43.47	409.9	328.56	1000.84	96.96	60.28
	17.684	4.22	2.045	26.027	19.312	0	21.035	13.723	14.955	15.865	17.067	5.514	11.604	29.023	23.336	8.092	12.366	11.11	14.758	9.832	10.237		1057.37	12.14	0	280.63	1481.9	3600	399.19	838.48	1880.79	552.69	124.19	86.52	688.88	400.01	310.74	51.39	439.64	1125.41	1573.4	245.07	37.95
	14.833	5.923	1.529	27.381	17.748	0	17.441	15.282	17.374	9.5	14.157	9.772	10.267	20.492	17.752	1.622	15.726	10.422	20.669	9.489	4.989		1223.72	62.29	0	378.38	1479.46	3600	707.49	683.39	1532.29	408.96	210.57	124.6	457.02	540.28	152.02	0	407.49	330.14	849.2	200.35	24.95
	10.294	15.117	3.569	25.991	17.952	0	16.635	15.527	18.544	16.611	13.414	8.367	7.598	14.157	11.756	1.928	15.741	12.766	22.288	4.741	15.988		1124.82	891.41	0	672.83	1818.61	3600	867.25	722.51	1530.63	1060.67	255.43	122.88	485.2	496.88	226.29	0	424.52	963.66	1089.63	178.32	401.49
	14.917	15.564	3.618	26.221	13.202	0	17.264	3.823	16.46	13.477	16.404	1.647	0.036	19.982	2.751	4.597	8.721	7.479	22.218	6.156	16.342		1035.13	696.64	0	523.87	1646.48	3600	756.22	100.91	1103.24	530.24	399.44	0	0	556.47	0	99.55	100.02	259.82	692.9	215.27	388.5
	13.286	5.237	12.434	15.558	9.69	0	21.638	5.174	15.362	9.073	16.474	4.328	0.422	12.471	0.694	17.834	1.694	2.503	5.515	4.312	9.456		740.73	286.65	89.24	243.27	556.26	3600	710.96	261.49	978.35	559.4	206.97	0	0	459.95	12.67	568.26	0	29.7	148.09	126.12	145.58
19:00	7.884	3.487	11.105	6.675	4.246	0.159	15.518	14.354	17.815	4.143	6.318	3.578	4.562	4.531	0.294	10.254	3.865	1.89	7.526	3.236	13.77	19:00	603.19	117.07	66.67	38.83	156.95	3325.21	492.94	1101.11	845.28	349.05	46.57	84.66	117.1	190.19	0	254.71	58.34	212.28	109.08	40.59	240.18
	5.95	7.621	6.912	15.328	7.211	0.056	8.001	17.838	11.345	20.4	6.378	4.701	7.346	4.87	6.197	7.7	9.092	2.176	16.189	1.646	3.515		292.05	360.72	11.74	384.63	462.38	3491.14	197.92	904.55	615.54	563.65	62.36	16.93	333.08	245.43	152.95	194.68	253.68	342.22	849.5	0	0
	5.716	0.198	2.72	16.907	11.497	0.012	2.603	16.918	13.893	15.943	8.922	0.512	5.715	1.561	5.121	5.51	16.855	7.522	8.705	0.468	2.547		471.49	0	0	420.51	737.68	2521.82	0	1260.03	788.75	773.9	173.17	0	126.23	37.38	111.73	140.62	648.3	388.43	380.21	0	0
	13.528	2.137	4.072	6.977	9.657	0	1.389	17.945	9.966	15.593	14.209	1.594	11.468	3.308	18.111	5.8	17.316	8.067	19.27	5.272	2.024		917.18	6.29	0	158.16	390.32	0	35.3	612.48	428.12	358.96	430.33	0	640.75	143.06	297.01	64.08	495.2	128.73	742.73	147.15	0
	12.161	6.834	7.678	3.728	10.006	0	10.563	5.683	0.795	19.784	1.266	4.105	5.261	14.335	9.035	3.98	11.062	2.241	8.118	7.375	0.762		625.28	473.86	0	0	237.41	3268.39	239.75	151.47	19.06	151.38	0	33.78	196.35	508.38	24.33	0	211.25	0	219.91	0	0
	10.314	5.75	3.43	1.538	9.13	0.046	2.206	1.599	14.959	0.598	5.663	0	0.881	4.295	5.102	3.079	2.569	2.632	1.153	1.385	3.486		425.26	181.97	4.91	40.57	10.15	1448.7	107.29	0	937.93	0	77.6	0	0	120.18	0	0	0	0	0	0	0
1:00	7.06	1.751	3.733	0.945	2.598	0.646	3.199	6.229	11.082	1.221	2.627	1.494	1.395	1.684	6.398	2.117	2.852	1.066	6.701	0.202	0.7	1:00	348.53	0	0	0	16.24	571.49	19.13	246.54	150.56	0	24.4	0	117.23	0	27.75	0	1.8	0	212.91	0	0
	0	0.554	1.474	1.888	0	0	0.442	0	0	4.228	1.474	0.298	1.877	2.044	1.155	0.529	4.686	4.305	4.5	1.297	2.52		0	0	0	0	0	0	0	0	0	227.66	0	0	0	0	0	0	50.45	317.23	0	0	0
	3.112	0.257	1.889	1.662	2.372	0.22	0.661	0	8.224	3.761	2.985	0.219	0.299	0.165	0.095	1.15	0	0.017	0	1.754	1.76		153.9	0	0	0	0	0	0	0	619.73	67.99	0	0	0	0	0	0	0	0	0	0	0
	0.967	1.7	3.273	0	0	0.124	0	5.508	4.62	0.011	1.533	1.302	2.154	0.081	7.389	1.456	3.629	0	6.427	1.733	4.335		0	0	0	0	0	0	0	114.56	116.52	0	44.24	0	0	0	18.99	0	0	0	137.63	0	0
	2.935	0.422	0.458	2.543	1.685	0	1.612	0	0	5.652	3.303	0.041	0	2.207	0.29	1.83	0	6.611	0	0.079	0		263.27	0	0	0	0	0	6.45	0	0	109.21	11.21	0	0	117.59	0	0	0	272.03	0	0	0
	1.465	3.004	3.336	0.829	0	0.094	0	3.067	7.297	0	2.023	0.428	0.954	1.247	3.618	1.508	1.917	0.379	2.515	1.202	2.674		5.44	0	0	0	0	0	0	74.56	344.25	0	0	0	0	0	25.84	0	0	0	18.45	0	0
7:00	0	0	2.487	1.458	2.744	0.872	1.778	0	0	6.072	2.662	0.828	0.2	0	0	1.008	3.331	2.04	0	2.33	0	7:00	0	0	0	0	0	0	0	0	0	135.9	0	0	0	0	0	0	1.3	0	0	0	0
	3.18	1.967	0	0.012	0.253	0	0	2.58	1.938	3.492	2.085	1.887	2.046	3.61	2.976	0.17	0.866	0.311	5.503	0	3.753		179.85	0	0	0	0	0	0	178.93	127.26	17.94	0	0	0	86.68	0	0	0	0	57.19	0	0
	1.192	2.003	1.672	1.131	0.428	0.063	2.503	0	3.961	3.105	2.759	0.72	1.626	1.527	0.1	2.422	0.492	1.894	0	2.88	0		51.04	95.52	0	0	0	0	47.08	0	142.71	46.18	0	0	0	0	0	0	0	2.28	0	0	0
	1.738	0.438	0.076	1.508	2.014	0	0.044	2.996	2.625	0	3.558	1.049	0.974	0.181	3.204	0.087	1.54	1.685	5.777	3.148	2.759		0	0	0	0	0	0	0	55.51	110.46	0	46.94	0	0	0	22.94	0	0	127.39	26.49	0	0
	3.926	0.477	3.103	0.435	0	0	1.677	0	1.883	1.859	1.58	0.452	1.924	0.683	2.611	2.415	2.836	4.225	0	0	0		65.72	0	0	0	0	0	0	0	74.82	0	0	0	177.94	0	0	0	0	48.63	0	0	0
	0.904	3.422	2.483	2.476	0.665	0.804	1.141	5.072	2.1	2.615	2.549	0.799	1.094	4.106	2.576	3.778	1.871	3.293	3.382	1.482	2.595		0	0	4.19	0	0	0	0	423.18	0	0	2.15	0	0	54.28	0	0	0	28.77	1.45	0	0
13:00	8.254	0.877	2.17	11.353	7.947	2.593	10.858	13.875	12.738	19.866	11.124	20.211	11.074	10.239	17.133	2.807	12.53	7.333	11.171	14.363	3.992	13:00	1171.02	0	0	464.26	786.72	0	657.42	1279.63	2016.18	918.88	1300.62	558.51	1359.35	939.28	869.46	0	599.75	186.39	1465.46	593.22	31.28
	13.228	9.137	3.406	16.027	11.773	2.597	11.089	11.958	14.034	15.954	16.34	11.154	14.657	14.694	12.344	2.618	13.828	8.7	13.886	12.849	7.214		1563.47	506.5	0	1013.17	1013.06	0	544.32	1763.03	1852.17	1667.63	1670.66	473.84	1116.04	1122.74	1091.56	0	1085.77	0	1736.14	661.45	0
	11.893	13.577	11.589	13.366	5.09	4.037	8.879	10.52	12.099	16.1	12.96	9	8.716	17.042	20.18	2.532	16.7	8.062	15.453	8.457	7.524		786.6	1072.7	91.98	848.35	198.39	0	239.13	1796.78	1979.09	1309.15	1472.91	271.08	640.76	759.53	738.75	0	1001.59	0	1038.6	316.16	86.48
	8.815	22.362	21.061	20.006	12.741	3.218	5.144	10.903	16.044	14.269	14.358	4.054	9.827	4.141	3.881	11.481	14.864	8.947	7.387	1.079	4.527		272.28	1152.58	657.25	748.4	576.8	0	305.51	1887.79	1713.26	1364.53	1401.05	0	881.53	249.29	0	692.33	409.28	0	349.26	120.92	26.42
	5.574	11.198	19.609	11.911	3.056	6.378	6.066	13.003	16.488	13.424	17.053	2.404	5.852	3.936	4.478	17.844	4.427	13.64	11.495	4.561	0.864		290.24	693.45	769.69	225.56	171.49	0	211.75	1002.06	1341.5	1165.14	682.04	0	351.67	35.03	291.12	1001.38	14.23	579.13	682.12	208.14	0
	2.613	4.102	17.171	2.609	0.759	0.479	6.845	3.276	9.498	0.574	8.526	5.918	2.057	12.823	8.692	13.165	0.072	1.833	10.464	5.252	21.072		86.16	62.14	626.98	0	0	0	306.43	214.07	247.43	46.25	319.75	143.86	0	625.5	173.73	923.1	0	208.3	526.58	95.48	290.24
19:00	4.664	2.126	16.103	0.102	6.133	5.407	3.293	2.302	2.36	12.907	2.338	0.78	2.766	1.854	1.977	11.577	9.229	3.782	0.174	4.646	15.082	19:00	200.78	0	619.93	0	360.58	0	0	379.4	0	921.7	54.48	0	136.22	57.37	0	467	500.47	30.59	0	0	106.39
	2.233	2.313	7.33	1.145	7.336	5.377	3.4	12.17	12.954	17.697	2.924	1.768	12.026	4.138	3.916	6.254	2.524	10.829	11.144	4.316	0.745		44.92	114.17	140.15	0	359.5	0	0	1169.93	1550.92	1372.12	0	0	914.73	169.6	108.8	40.53	18.52	796.83	1055.27	102.76	0
	4.54	1.795	3.267	8.281	11.753	0	0.454	0.302	1.533	19.305	9.288	3.814	5.635	3.953	12.158	3.685	7.348	6.666	3.639	4.903	9.653		606.01	0	70.12	0	894.2	0	0	0	89.06	1487.25	761.38	104.36	1059.33	364.89	748.68	0	329.73	445.18	164.39	41.25	35.24
	10.475	3.509	4.968	10.684	10.038	0.791	1.272	8.56	10.914	21.177	4.67	1.485	3.324	5.971	3.38	3.591	11.416	10.942	13.763	2.178	3.2		975.71	18.69	263.4	0	746.65	0	71.28	456.67	1570.67	772.82	240.9	0	406.29	116.62	47.46	121.83	740.05	739.5	735.4	52.02	0
	14.228	6.712	5.083	7.13	15.731	0.781	5.178	14.613	13.24	12.886	11.682	7.704	11.9	12.269	13.652	7.265	9.38	5.123	11.327	11.027	1.108		1209.49	418.48	157.12	0	716.36	0	221.27	925.79	1088.65	462.97	660.54	679.41	1084.91	608.08	550.38	317.56	450.42	234.64	534.28	606.99	0
	8.339	10.929	12.422	5.506	6.186	3.558	12.724	5.577	3.572	0	2.712	2.163	8.097	6.717	7.424	8.244	2.783	0.505	4.145	1.703	5.933		420.75	654.52	855.8	0	126.65	0	667.88	71.08	101.77	0	70.25	0	345.24	175.63	17.37	179.65	31.1	0	314.5	0	37.96
1:00	3.778	6.709	8.207	2.95	0	1.036	4.158	0	1.633	6.975	2.982	4.639	5.376	8.399	4.502	1.651	7.693	9.091	6.852	3.636	2.121	1:00	115.43	123.16	135.24	0	0	0	122.38	0	42.39	310.6	45.51	0	254.01	145.03	38.95	1.89	236.97	110.39	78.79	0	0
	2.541	0	0	0.081	0.533	0	0	2.256	3.806	0	2.351	0	2.13	0	0.013	0.872	0	0	0	0	0.013		74.29	0	0	0	0	0	0	71.91	221.24	0	4.7	0	27.4	0	0	0	0	0	0	0	0
	0.437	0.209	1.902	0.013	2.272	0.813	1.521	0	3.086	0	2.14	1.147	0	0.983	1.223	1.749	1.57	2.018	6.615	3.516	2.799		0	0	0	0	24.83	0	0	0	88.11	0	0	0	0	0	0	0	10.1	81.22	95.48	0	0
	1.491	5.767	3.153	0.37	0.668	0	0	0	0	4.771	0	0.013	0.929	0	3.188	0	1.541	0	1.691	0	0.051		14.73	79.85	3.05	0	0	0	0	0	0	282.16	0	0	0	0	7.52	0	0	0	0	0	0
	1.893	0	0.024	0.117	0	0.516	0.026	3.703	5.088	0	3.801	1.048	0.5	2.013	0	1.438	0.892	0	0	0.039	2.207		2.31	0	0	0	0	0	0	170.58	291.15	0	68.26	0	23.7	0	0	0	0	0	0	0	0
	0.322	0.303	3.018	0.085	2.836	0	1.023	0	0	5.759	1.97	0.15	0.581	0.027	3.65	0	1.069	5.222	0.648	1.347	0.612		0	0	0	0	1.15	0	0	0	0	577.48	19.14	0	0	0	47.6	0	0	48.48	0	0	0
7:00	1.306	1.91	3.876	0.206	0	0.082	0.684	2.28	0.902	2.819	0	0.533	0.042	0	0.446	0.024	0	0	0	0.374	0.395	7:00	0	0	0	0	0	0	0	116.78	27.94	218.81	0	0	0	0	0	0	0	0	0	0	0
	1.315	0	0	0.013	2.306	0	1.08	0	2.03	6.001	2.704	4.061	0.115	2.341	1.327	1.098	0.633	3.867	4.989	0.757	0		8.13	0	0	0	1.14	0	0	0	32.96	329.1	9.24	34.97	0	122.37	0	0	0	188.15	45.39	0	0
	1.562	1.762	0.095	0	0.796	0.87	0	3.219	0	0	0.899	3.316	1.252	0	3.102	0.869	0.489	0.066	0	0.027	0.186		0	0	0	0	5.41	0	0	138.83	0	0	12.31	0	0	0	23.1	0	0	0	0	0	0
	0	2.661	8.038	0.136	0	0	1.579	0	1.03	6.085	2.736	0	1.399	1.499	1.208	0.303	2.639	7.132	0	0.024	2.469		0	23.28	6.52	0	0	0	0	0	69.17	141.48	0	0	73.61	30.52	46.52	0	45.25	397.77	0	0	0
	0.875	0.216	2.373	0.197	2.774	0.25	2.821	4.403	3.378	0	1.547	2.434	1.16	2.819	1.272	1.763	1.353	0	2.861	0.337	1.374		6.42	0	0	0	63.05	0	0	278.45	83.43	0	0	0	52.49	0	0	0	19.54	0	27.51	0	0
	4.161	0.78	2.182	0.938	0.992	0	1.546	2.356	3.41	4.561	5.12	0.492	4.132	4.261	4.466	3.682	3.154	3.151	2.544	0.735	0.231		50.3	0	2.44	0	2.64	0	0	108.42	0	313.22	247.3	0	531.57	69.78	12.06	128.83	33.15	98.72	33.64	0	0
13:00	12.284	4.858	7.683	11.369	9.11	2.788	8.492	8.788	14.753	10.569	9.482	16.415	12.008	10.324	17.237	0.837	11.083	7.21	8.805	13.048	13.398	13:00	1476.88	347.68	490.35	637.11	851.28	0	424.33	1872.57	2226.51	1399.67	1422.13	1242.79	1311.34	1532.23	1200	0	1277.85	1006.8	1832.54	885.28	347.34
	9.404	5.526	12.651	17.654	11.176	0.927	2.439	8.1	13.753	14.691	12.356	10.56	8.69	13.815	17.616	3.577	13.571	5.077	12.321	12.055	4.71		1569.4	202.95	1752.78	971.44	1055.24	0	41.18	2355.74	2195.98	1540.44	1735.26	923.03	770.32	1774.85	1210.86	116.3	776.12	571.77	1981.98	674.09	57.76
	9.568	14.25	13.032	14.021	7.75	0.986	7.546	7.72	16.029	14.072	11.062	11.665	17.544	14.999	13.873	17.97	5.513	9.591	13.625	6.177	7.669		1449.48	1013.94	1285.7	680.3	520.04	0	517.6	2324.82	2207.24	1589.28	1567.5	1044.95	1190.32	1672.32	1306.46	914.86	166.9	1698.47	1484.35	174.21	222.86
	2.082	12.28	13.233	16.459	7.74	5.033	4.675	11.364	16.889	10.631	15.869	4.561	7.616	14.209	4.143	3.138	10.217	16.146	10.906	1.047	8.9		226.79	617.31	1331.9	728.97	466.7	0	331.81	2089.28	1717.81	797.44	1157.24	311.27	431.44	1209.79	142.48	170.84	694.45	1103.95	356.4	0	230.11
	2.532	5.533	13.321	6.095	3.873	0.394	3.809	11.815	18.431	0	5.849	4.189	1.522	5.339	4.06	16.108	1.482	3.212	6.29	6.804	8.568		203.64	349.77	1161.71	181.35	336.84	0	144.96	1569.26	1034.88	0	527.79	81.46	0	262.72	498.37	641.83	0	269.8	600.62	267.06	14.96
	13.296	3.014	7.787	1.644	3.734	4.192	5.087	3.796	6.202	12.984	7.151	3.847	4.962	5.871	13.83	1.799	5.518	8.097	10.186	4.444	0.846		1074.84	139.8	949.35	0	191.32	0	277.03	287.39	95.56	1669.32	328.54	110.07	312.35	256.47	1008.62	0	162.54	934.55	564.56	33.96	0
19:00	6.385	13.094	5.095	8.591	5.843	2.959	5.52	0	3.279	7.264	11.603	1.545	5.247	5.26	2.767	11.137	9.156	3.319	4.041	2.112	10.534	19:00	523.37	929.81	356.16	278.14	482.87	0	77.74	0	367.83	968.9	926.55	9.55	388.59	132.56	50.56	683.45	527.47	126.07	376.27	4.72	423.36
	0.362	17.471	12.92	12.243	1.995	4.421	11.141	13.019	17.025	9.668	1.384	2.464	5.885	5.871	5.362	11.244	1.489	4.586	4.154	1.61	0.193		0	1361.13	1377.63	417.22	166.79	0	694.08	1408.54	1723.36	1280.24	0	151.47	728.42	382.73	296.28	768.95	0	425.91	810.72	63.83	0
	2.592	0.157	15.328	5.167	10.288	0.188	1.825	10.661	16.131	14.164	4.966	5.18	5.952	6.15	2.473	0.507	8.975	3.978	0.381	2.398	16.126		266.72	0	805.74	104.33	746.31	0	0	752.64	1517.63	1567.21	414.51	425.8	439.92	121.79	258.8	0	478.04	220.81	0	72.39	108.38
	10.507	6.52	1.626	15.765	17.477	2.601	2.885	0	0	18.65	12.054	3.946	4.035	12.129	18.24	0.412	7.793	10.302	8.121	7.36	1.384		873.8	438.89	21.48	605.2	1052.39	0	99.69	0	0	1188.33	1179.95	295.49	153.21	554.12	1085.3	0	297.04	1136.49	829.35	283.01	0
	5.5	5.807	5.615	12.134	10.272	1.043	4.143	7.497	14.067	8.716	0.944	4.247	8.414	7.037	5.284	7.611	12.794	2.662	10.114	6.184	9.509		385.3	209.13	143.54	708.06	560.69	0	301.99	163.14	1568.09	365.24	43.34	3.33	811.06	435.69	89.62	212.37	527.55	52.04	649.78	378.58	122.77
	8.688	3.54	8.127	0.074	1.558	0.816	8.448	1.591	6.214	0.802	12.559	0.115	3.19	1.026	5.835	2.501	0.373	6.675	5.729	2.531	3.047		1219.96	82.32	348.32	0	75.73	0	510.06	38.56	365.24	3.9	407.49	0	212.82	9.39	360.01	86.91	0	229.8	176.64	0	9.92
1:00	4.711	0.773	5.617	7.204	8.121	0	6.731	0	0	7.511	1.91	5.61	6.906	11.439	5.614	0	7.406	0	0	1.525	7.372	1:00	74.88	0	334.68	109.58	313.34	0	175.71	0	0	170.57	54.32	0	374.19	90.03	135.96	0	147.1	0	0	0	40.29
	0	0.369	1.335	0	2.4	0.717	0.314	7.783	11.008	0.219	0.012	0.472	0	0.233	2.479	2.293	0	6.342	0	0.082	0.289		0	0	0	0	0	0	0	171.19	294.94	0	0	0	0	0	27.08	0	0	406.63	0	0	0
	3.36	4.242	0.372	3.314	0	0	0.703	0.076	0.332	0	3.448	0.417	1.221	0	0	2.953	0.563	0.844	6.927	0.018	0.359		16.21	0	0	86.98	0	0	0	0	0	0	128.66	0	0	0	0	86.32	0	29.22	187.71	0	0
	0.591	0.213	4.092	0	0.196	0	0	0	0.622	6.862	2.187	1.099	0	1.904	5.354	0.843	2.022	0.773	0	1.222	0.172		0	0	0.72	0	0	0	0	0	0	152.62	23.9	0	0	0	89.85	0	32.08	94.82	0	0	0
	0.23	0.309	1.838	2.64	1.267	0.569	1.156	0	1.404	0	1.613	0	1.242	0	0	0	0.419	0.042	0	0.04	0.272		0	0	0	0	0	0	0	0	2.82	0	8.7	0	0	0	0	0	0	0	0	0	0
	1.513	0.123	2.004	0	2.198	0	0	5.946	0.114	5.975	0	0.658	0	1.186	0.679	1.211	1.155	0.89	4.235	0.9	1.805		6.26	0	0	0	0	0	0	263.94	0	337.3	0	0	0	0	0	0	0	0	2.72	0	0
7:00	0.941	0.772	5.285	2.507	0.596	0.635	0	0	2.071	0.203	1.307	1.41	0.128	0.532	1.816	2.16	0.027	2.979	0	1.511	0	7:00	0	0	476.66	0	0	0	0	0	64.54	0	0	0	0	0	45.6	0	0	184.7	0	0	0
	0.367	0.111	0	0	0	0	1.435	3.156	0	2.375	0	2.038	0	3.909	4.152	1.357	0.987	0.014	1.296	0	1.73		0	0	0	0	0	0	161.34	133.34	0	121.77	0	5.34	0	61.42	65.5	0	0	0	4.16	0	0
	0.834	0.047	2.459	1.469	1.045	0.045	0.769	0	3.069	0	1.38	0.352	3.522	1.286	1.829	0	0	0.862	0.11	0.725	0		0	0	0	0	0	0	22.96	0	96.06	0	52.95	0	266.14	82.05	128.15	0	0	18.58	0	0	0
	0.377	0	0.696	2.661	0.142	0.147	2.237	4.658	4.499	6.909	1.868	3.041	0.896	4.875	2.211	3.236	2.343	4.12	2.6	0	3.462		12.32	0	0	28.23	0	0	66.96	132.92	152.14	202.71	119.43	147.53	0	189.41	70.63	32.38	73.92	304.33	109.71	0	0
	1.248	0.265	0	1.487	0.012	0.29	0	2.177	2.055	0	1.632	1.532	3.093	1.351	1.624	0.152	2.325	0.859	0	0.212	0.129		0	0	0	0	0	0	0	75.56	0	0	27.95	0	129.64	0	63.07	0	16.22	0	0	0	0
12:00	0.859	0.991	2.378	4.863	0.713	0	0.615	4.37	4.817	4.732	1.212	0.776	6.369	2.326	1.271	0.087	3.601	1.301	5.541	2.616	2.67	12:00	0	0	21.5	0	2.79	0	0	49.22	28.07	134.16	0	0	570.21	72.17	0	0	173.59	153.86	245.79	0	0
c-f											g											h
	OFT_Distance		Center			OFT_Distance		Center			Constant speed		Day1	Day2	Day3			Day1	Day2	Day3		Accelerate speed		Day1		Day2		Day3		Day4		Day5		Day6		Day7		After 48hrs				After 1 week
0 lux	WT	KO	WT	KO	120 lux	WT	KO	WT	KO		WT1	572	300	300	300	KO1	556	28	300	300		WT1	184	104	1.73333	241	4.01667	247	4.11667	260	4.33333	246	4.1	218	3.63333	300	5	258	4.3	267	4.45	259	4.31667
1	15807.8	22363.2	32.5527	44.4058	1	15077.1	11725.3	23.1551	15.1852		WT2	594	84	300	300	KO2	557	300	300	300		WT2	185	126	2.1	176	2.93333	273	4.55	300	5	290	4.83333	300	5	283	4.71667	280	4.66667	300	5	300	5
2	15648.2	19829.2	29.0695	58.4173	2	14771.2	10015.3	21.6604	19.2828		WT3	602	300	300	300	KO3	598	25	300	300		WT3	190	160	2.66667	300	5	300	5	150	2.5	300	5	300	5	300	5	239	3.98333	300	5	300	5
3	21931.6	17600.1	28.2603	32.7347	3	12452.2	8738.11	20.4575	26.1219		WT4	604	300	300	300	KO4	600	300	262	300		WT4	311	144	2.4	254	4.23333	300	5	293	4.88333	275	4.58333	194	3.23333	300	5	298	4.96667	300	5	300	5
4	25558	22126.8	24.2827	38.5328	4	6662.31	8884.21	10.7475	21.4757		WT5	605	300	300	300	KO5	603	27	300	300		WT5	341	10	0.166667	90	1.5	219	3.65	201	3.35	241	4.01667	240	4	199	3.31667	280	4.66667	198	3.3	242	4.03333
5	19777.7	27286.1	35.0089	43.7263	5	9673.65	9912.27	11.2739	25.0938		WT6	618	300	300	300	KO6	614	44	300	300		WT6	397	81	1.35	94	1.56667	79	1.31667	149	2.48333	179	2.98333	190	3.16667	168	2.8	121	2.01667	197	3.28333	188	3.13333
6	25285.3	25559.3	16.4167	24.6547	6	12973.9	11220.1	19.0583	31.0044		WT7	625	300	300	300	KO7	616	144	198	161		WT7	407	94	1.56667	232	3.86667	265	4.41667	231	3.85	300	5	300	5	300	5	300	5	244	4.06667	276	4.6
7	17378.3	21432.3	31.5044	21.6271	7	16082.2	13081.5	43.8659	48.1932		WT8	630	300	300	300	KO8	627	4	31	178		WT8	409	56	0.933333	277	4.61667	231	3.85	261	4.35	242	4.03333	273	4.55	268	4.46667	217	3.61667	283	4.71667	300	5
8	17979.9	26626.5	42.0465	33.1891	8	19492.9	15354.9	45.2884	41.3297		WT9	646	300	300	300	KO9	629	300	300	300		WT9	433	220	3.66667	233	3.88333	251	4.18333	300	5	235	3.91667	300	5	300	5	283	4.71667	266	4.43333	300	5
9	26858.1	20342.6	32.7846	53.6964	9	17098.2	13531.8	34.2356	63.381		WT10	647	220	300	300	KO10	645	28	279	300		WT10	442	236	3.93333	200	3.33333	266	4.43333	262	4.36667	300	5	298	4.96667	273	4.55	293	4.88333	247	4.11667	191	3.18333
10	26166.4	16534.5	38.0703	24.8354	10	21940.2	13981	41.6031	33.2896		WT11	666	33	112	195	KO11	714	52	300	300		WT11	452	93	1.55	290	4.83333	266	4.43333	287	4.78333	300	5	300	5	300	5	294	4.9	300	5	221	3.68333
11	19568.9	17323.6	32.9489	26.8249	11	14962.7	20778.2	48.1307	45.9136		WT12	667	10	123	159	KO12	715	289	300	300		WT12	458	26	0.433333	265	4.41667	298	4.96667	268	4.46667	298	4.96667	300	5	300	5	300	5	300	5	284	4.73333
12	18579.6	23410.8	36.8728	38.4641	12	18786.6	17755.3	30.9108	48.8043		WT13	701	300	300	300		AV	128.417	264.167	278.25		KO1	188	297	4.95	60	1	198	3.3	283	4.71667	204	3.4	300	5	254	4.23333	288	4.8	300	5	300	5
13	25884.4		39.485		13		16963.3		35.4386		WT14	702	300	300	300		SE	37.3299	22.9032	14.7011		KO2	194	127	2.11667	172	2.86667	217	3.61667	234	3.9	260	4.33333	170	2.83333	212	3.53333	224	3.73333	209	3.48333	201	3.35
14	21313.6		24.2105		14		18653.1		33.5757		WT15	704	300	300	300							KO3	304	135	2.25	177	2.95	205	3.41667	198	3.3	240	4	264	4.4	272	4.53333	300	5	241	4.01667	285	4.75
15	17593.6		29.2063								WT16	725	300	300	300							KO4	305	102	1.7	34	0.566667	121	2.01667	170	2.83333	223	3.71667	197	3.28333	249	4.15	248	4.13333	245	4.08333	300	5
16	20966.1		31.0218									AV	246.688	277.188	284.625							KO5	347	151	2.51667	120	2	220	3.66667	183	3.05	300	5	218	3.63333	252	4.2	232	3.86667	223	3.71667	295	4.91667
												SE	26.0584	15.592	10.6309							KO6	324	119	1.98333	154	2.56667	190	3.16667	156	2.6	240	4	127	2.11667	224	3.73333	206	3.43333	207	3.45	204	3.4
																						KO7	330	157	2.61667	150	2.5	208	3.46667	221	3.68333	238	3.96667	220	3.66667	247	4.11667	229	3.81667	266	4.43333	240	4
																						KO8	335	98	1.63333	177	2.95	208	3.46667	242	4.03333	241	4.01667	268	4.46667	279	4.65	223	3.71667	226	3.76667	217	3.61667
																						KO9	404	161	2.68333	283	4.71667	177	2.95	93	1.55	216	3.6	300	5	272	4.53333	275	4.58333	295	4.91667	253	4.21667
																						KO10	439	182	3.03333	200	3.33333	166	2.76667	247	4.11667	198	3.3	184	3.06667	162	2.7	149	2.48333	105	1.75	141	2.35
																						KO11	451	54	0.9	118	1.96667	113	1.88333	163	2.71667	225	3.75	238	3.96667	92	1.53333	98	1.63333	259	4.31667	121	2.01667
																						KO12	453	197	3.28333	180	3	272	4.53333	255	4.25	258	4.3	296	4.93333	300	5	283	4.71667	293	4.88333	300	5
																						KO13	456	12	0.2	225	3.75	295	4.91667	292	4.86667	266	4.43333	220	3.66667	261	4.35	251	4.18333	300	5	300	5
																						KO14	486	129	2.15	258	4.3	195	3.25	273	4.55	251	4.18333	243	4.05	288	4.8	300	5	300	5	300	5

[truncated: 6 more sheets: Supple fig 2, Supple fig 3, Supple fig 5, Supple fig 6, Supple fig 7, Supple fig 8]
