# Supplementary material for: SALM4 negatively regulates NMDA receptor function and fear memory consolidation
Source: Commun Biol. 2021 Sep 29;4:1138. doi: 10.1038/s42003-021-02656-3 (PMC8481232; doi:10.1038/s42003-021-02656-3)
Supplement: Supplementary file 5 — Supplementary Data 2 [file 42003_2021_2656_MOESM5_ESM.xlsx]

## Sheet: Figure
STATISTICAL ANALYSIS 1-1 (for Figure)
Experiments	Parameter	Figure	Comparison	N	Age	Statistical tests and significance
BEHAVIOR
Cued fear	Cued fear conditioning	Fig 1a,b	WT vs KO	14,15	2-3 months	Two-way RM ANOVA; Interaction p=0.4909, F(3,81)=0.81; Genotype p=0.4084, F(1,27)=0.71; Time p<0.001, F(3,81)=164.23
	Cued fear memory (CS-, altered context ;B)					Unpaired t-test; Two-tailed, p=0.1166
	Cued fear memory (CS+, altered context ;B)					Unpaired t-test; Two-tailed, p=0.0883
	Contextual fear memory (CS-, context A)					Unpaired t-test; Two-tailed, p=0.0097**
Contextual fear	Contextual fear conditioning (24 h & 1 w)	Fig 1c,d		10,14	5-6 months	Two-way RM ANOVA; Interaction p=0.9438, F(3,66)=0.13; Genotype p=0.7300, F(1,22)=0.12; Time p<0.001, F(3,66)=116.54
	After 24 hrs & 1 week (24 h & 1 w)					Unpaired t-test; Two-tailed, p=0.1329 (after 24 hrs), 0.0455* (24&7)
						Two-way RM ANOVA; Interaction p=0.8466, F(1,22)=0.04; Genotype p=0.0660, F(1,22)=3.74; Time p<0.001, F(1,22)=46.73
	Contextual fear conditioning (1 w)	Fig 1e,f		19,17	2-3 months	Two-way RM ANOVA; Interaction p=0.3940, F(3,102)=1.00; Genotype p=0.2705, F(1,34)=1.25; Time p<0.001, F(3,102)=290.72
	After 1 week (1 w)					Unpaired t-test; Two-tailed, p=0.0264*
	Contextual fear conditioning (Extinction)	Fig 1g,h		11,15		Two-way RM ANOVA; Interaction p=0.1845, F(3,72)=1.65; Genotype p=0.3078, F(1,24)=1.09; Time p<0.001, F(3,72)=295.88
	Extinction DAY 1 (After 24 hrs)					Unpaired t-test; Two-tailed, p=0.3226
	Extinction (Day 1-10)					Two-way RM ANOVA; Interaction p=0.6804, F(9,216)=0.73; Genotype p=0.1429, F(1,24)=2.29; Time p<0.001, F(9,216)=40.14
	Extinction (Day 2-4)					Two-way RM ANOVA; Interaction p=0.6424, F(2,48)=0.45; Genotype p=0.0438*, F(1,24)=4.53; Time p<0.001, F(2,48)=27.23
	Contextual fear conditining (0.8 mA, Day 1, Drug_D-cycloserine (DCS), Memantine treatment)	Fig 4a		30, 24		Two-way RM ANOVA; Interaction p=0.4414, F(3,156)=0.90; Genotype p=0.6441, F(1,52)=0.22; Time p<0.001, F(3,156)=257.71
	Contextual fear condtioning (Pre-expose, Shock 1-3) & memory (Day 8-10)	Fig 4c	WT-V vs WT-DCS vs WT-Memantine vs KO-V vs KO-DCS vs KO-Memantine	10, 10, 10, 8, 7, 9		Two-way RM ANOVA; Interaction p=0.0002***, F(30,288)=2.30; Genotype/drug p=0.0888, F(5,48)=2.05; Time p<0.001, F(6,288)=185.69
	Contextual fear condtioning (Pre-expose, Shock 1-3)					Two-way RM ANOVA; Interaction p=0.0423*, F(15,144)=1.78; Genotype/drug p=0.2393, F(5,48)=1.41; Time p<0.001, F(3,144)=277.21
	Contextual fear memory (Day 8-10)					Two-way RM ANOVA; Interaction p=0.9525, F(10,96)=0.38; Genotype/drug p=0.0093**, F(5,48)=3.47; Time p<0.001, F(2,96)=78.66
		Fig 4d	WT-V vs KO-V	10, 8		Two-way RM ANOVA; Interaction p=0.6807, F(2,32)=0.39; Genotype p=0.0246*, F(1,16)=6.16; Time p<0.001, F(2,32)=42.27
		Fig 4e	WT-Memantine vs KO-Memantine	10, 9		Two-way RM ANOVA; Interaction p=0.9538, F(2,34)=0.05; Genotype p=0.0034**, F(1,17)=11.56; Time p<0.001, F(2,34)=18.31
		Fig 4f	WT-DCS vs KO-DCS	10, 7		Two-way RM ANOVA; Interaction p=0.9194, F(2,30)=0.08; Genotype p=0.5778, F(1,15)=0.32; Time p<0.001, F(2,30)=23.70
	Contextual fear memory (Day 8-10)	Fig 4g	WT-V vs WT-DCS vs WT-Memantine	10, 10, 10		Two-way RM ANOVA; Interaction p=0.8534, F(4,54)=0.33; Genotype/drug p=0.0675, F(2,27)=2.98; Time p<0.001, F(2,54)=39.30
				8, 9, 7		Two-way RM ANOVA; Interaction p=0.7357, F(4,42)=0.50; Genotype/drug p=0.2724, F(2,21)=1.38; Time p<0.001, F(2,42)=43.89
	Contextual fear conditining (0.8 mA, Day 1, Drug_Fluoxetine treatment)	Fig 6a	WT vs KO	21, 21		Two-way RM ANOVA; Interaction p=0.5000, F(3,120)=0.79; Genotype p=0.1548, F(1,40)=2.10; Time p<0.001, F(3,120)=457.71
	Extinction (Day 8-10)	Fig 6c	WT-V vs WT-FLX vs KO-V vs KO-FLX	10,11,10,11		Two-way RM ANOVA; Interaction p<0.001***, F(6.76)=6.01; Genotype/drug p=0.0274*, F(3,38)=3.40; Time p<0.001, F(2,76)=51.64
			WT-V vs KO-V	10,10		Two-way RM ANOVA; Interaction p=0.0919, F(2.36)=2.55; Genotype p=0.0052**, F(1,18)=10.10; Time p<0.001, F(2,36)=66.75
						Two-way RM ANOVA; Bonferroni posttests; ns (DAY 8), p<0.01** (DAY 9), p<0.05* (DAY 10)
	Extinction (DAY 8)	Fig 6d	WT-V vs WT-FLX vs KO-V vs KO-FLX	10,11,10,11		Two-way RM ANOVA; Bonferroni posttests; p<0.05* (WT-V vs WT-F), ns (WT-V vs KO-V), p<0.05* (KO-V vs KO-F), p<0.001*** (WT-F vs KO-V), ns (WT-F vs KO-F), ns (WT-V vs KO-F)
						One-way ANOVA, Bonferroni multiple comparison test, p=0.0025**, F=5.711 (WT-FLX vs KO-V)
	Extinction (DAY 9)					Two-way RM ANOVA; Bonferroni posttests; ns (WT-V vs WT-F), p<0.01** (WT-V vs KO-V), ns (KO-V vs KO-F), p<0.05* (WT-F vs KO-V), ns (WT-F vs KO-F), ns (WT-V vs KO-F)
						One-way ANOVA, Bonferroni multiple comparison test, p=0.0186*, F=3.757 (WT-V vs KO-V)
						Unpaired t-test; Two-tailed, ns, p=0.0893 (KO-V vs KO-FLX)
	Extinction (DAY 10)					Two-way RM ANOVA; Bonferroni posttests; ns (WT-V vs WT-F), ns (WT-V vs KO-V), ns (KO-V vs KO-F), ns (WT-F vs KO-V), ns (WT-F vs KO-F), ns (WT-V vs KO-F)
						One-way ANOVA, Bonferroni multiple comparison test, p=0.1003, F=2.231 (all comparison)
Morris water maze	Escape latency	Fig 1i	WT vs KO	12,14	3.5-5.5 months	Two-way RM ANOVA; Interaction p=0.8969, F(6,144)=0.37; Genotype p=0.6052, F(1,24)=0.27; Time p<0.001, F(6,144)=14.80
	Quadrant occupancy (WT)		Target vs Opposite vs Left vs Right			One-way ANOVA, Bonferroni's Multiple Comparison Test; p=0.2373 F=1.464
	Quadrant occupancy (KO)					One-way ANOVA, Bonferroni's Multiple Comparison Test; p<0.001*** F=9.465
	Qudarant occupancy		WT vs KO			Unpaired t-test; Two-tailed, p=0.1512 (Target), 0.2662 (Opposite), 0.5833 (Left), 0.9811 (Right)
Morris water maze (reverse learning)	Escape latency (reverse)					Two-way RM ANOVA; Interaction p=0.8659, F(3,72)=0.24; Genotype p=0.6885, F(1,24)=0.16; Time p=0.0012, F(3,72)=5.88
	Quadrant occupancy (WT)		Target vs Opposite vs Left vs Right	11,14		One-way ANOVA, Bonferroni's Multiple Comparison Test; p<0.001*** F=11.48
	Quadrant occupancy (KO)					One-way ANOVA, Bonferroni's Multiple Comparison Test; p=0.0530 F=2.732
	Qudarant occupancy		WT vs KO			Unpaired t-test; Two-tailed, p=0.0906 (Target), 0.0735 (Opposite), 0.9375 (Left), 0.4561 (Right)
Novel object recognition	Novel object preference	Fig 1j		12,14	2.5-3.5 months	Unpaired t-test; Two-tailed, p=0.1998
ELECTROPHYSIOLOGY
NMDA/AMPA ratio	NMDA/AMPA ratio	Fig 2a	WT vs KO	8 (6), 9 (5)	P21-24	Unpaired t-test, p=0.0199*
NMDA ifenprodil	NMDA current (pA) - Last 5 min	Fig 2b		11 (6), 11 (5)	P21-23	Two-way RM ANOVA; Interaction p=0.2326, F(4,80)=0.82; Genotype p=0.0274*, F(1,20)=5.67; Time p=0.0002, F(4,80)=6.21;
	Ifenprodil-sensitive/insensitive NMDAR currents (%)					Unpaired t-test; Two-tailed, p=0.0274*
AMPA-NMDA fEPSP. (Naïve)	AMPA-NMDA fEPSP. (Naïve)	Fig 2c		9 (5),13 (5)	P68-79	Two-way RM ANOVA; Interaction p<0.001***, F(10,200)=6.99; Genotype p=0.0292*, F(1,20)=5.52; Time p<0.001, F(10,200)=38.05
						Two-way RM ANOVA; Bonferroni posttests; WT vs KO - ns (0.05), ns (0.1), ns (0.2), ns (0.3), ns (0.4), ns (0.5), ns (0.6), p<0.05* (0.7), p<0.05* (0.8), p<0.01** (0.9), p<0.001*** (1.0)
AMPA fEPSP. (Naïve)	FV vs slope	Fig 2d				Two-way RM ANOVA; Interaction p=0.7352, F(13,260)=0.73; Genotype p=0.8184, F(1,20)=0.05; Time p<0.001,F(13,260)=199.25
	FV vs stimulus					Two-way RM ANOVA; Interaction p=1.000, F(9,180)=0.06; Genotype p=0.8042, F(1,20)=0.06; Time p<0.001, F(9,180)=435.66
	Slope vs stimulus					Two-way RM ANOVA; Interaction p=0.3424, F(9,180)=1.13; Genotype p=0.3839, F(1,20)=0.79; Time p<0.001, F(9,180)=360.49
NMDA fEPSP. (naïve)	FV vs slope	Fig 2e				Two-way RM ANOVA; Interaction p<0.001***, F(13,260)=6.28; Genotype p=0.0299*, F(1,20)=5.47; Time p<0.001, F(13,260)=44.09
						Two-way RM ANOVA; Bonferroni posttests; WT vs KO - ns (0.05), ns (0.1), ns (0.15), ns (0.2), ns (0.25), ns (0.3), ns (0.35), ns (0.4), ns (0.5), ns (0.55), p<0.05* (0.6), p<0.01** (0.7), p<0.01** (0.8)
	FV vs stimulus					Two-way RM ANOVA; Interaction p=0.6310, F(9,180)=0.78; Genotype p=0.7105, F(1,20)=0.14; Time p<0.001, F(9,180)=325.13
	Slope vs stimulus					Two-way RM ANOVA; Interaction p<0.001***, F(9,180)=5.58; Genotype p=0.0187*, F(1,20)=6.54; Time p<0.001, F(9,180)=31.05
						Two-way RM ANOVA; Bonferroni posttests; WT vs KO - ns (0.5), ns (1), ns (1.5), ns (2), ns (3), ns (4), ns (5), p<0.05* (6), p<0.01** (7), p<0.01** (8)
AMPA-NMDA fEPSP. (Drug_DCS, Memantine treatment)	AMPA-NMDA fEPSP. (Drug treatment)	Fig 3b-g	WT-V vs KO-V vs WT-DCS vs KO-DCS vs WT-Memantine vs KO-Memantine	14 (4), 13 (4), 11 (3), 10 (3), 9 (3), 10 (3)	P56-91	Two-way RM ANOVA; Interaction p<0.001***, F(50, 610)=5.86; Genotype/drug p<0.001***,F(5,61)=7.24; Time p<0.001, F(10,610)=269.23
						Two-way RM ANOVA; Bonferroni posttests; WT-V vs WT-DCS p=0.0216*, WT-DCS vs WT-Memantine p=0.0007*** (Fig 3c) KO-V vs KO-DCS; ns, p=0.3019, KO-V vs KO-Memantine; ns, p>0.9999 (Fig 3d), WT-V vs KO-V p=0.0031** (Fig 3e), WT-DCS vs KO-DCS; ns, p=0.9379 (Fig 3f), WT-Memantine vs KO-Memantine p=0.0370* (Fig 3g)
AMPA-NMDA fEPSP. (Drug_FLX treatment)	AMPA-NMDA fEPSP. (Drug treatment)	Fig 5a	WT-V vs WT-FLX vs KO-V vs KO-FLX	11 (5), 13 (6), 10 (5), 15 (5)	P54-89	Two-way RM ANOVA; Interaction p<0.001***, F(30,450)=5.38; Genotype/drug p=0.0499*, F(3,45)=2.81; Time p<0.001, F(10,450)=35.67
						Two-way RM ANOVA; Bonferroni posttests; WT-V vs KO-V - ns (0.05), ns (0.1), ns (0.2), ns (0.3), ns (0.4), ns (0.5), ns (0.6), ns (0.7), ns (0.8) , p<0.05* (0.9), p<0.01** (1.0); WT-V vs WT-F - ns (0.05), ns (0.1), ns (0.2), ns (0.3), ns (0.4), ns (0.5), ns (0.6), ns (0.7), ns (0.8) , ns (0.9), p<0.05* (1.0); KO-V vs KO-F - ns (0.05), ns (0.1), ns (0.2), ns (0.3), ns (0.4), ns (0.5), ns (0.6), ns …
AMPA fEPSP. (Drug_FLX treatment)	FV vs slope	Fig 5b				Two-way RM ANOVA; Interaction p=1.0000, F(39,585)=0.18; Genotype/drug p=0.9054, F(3,45)=0.19; Time p<0.001,F(13,585)=732.05
	FV vs stimulus					Two-way RM ANOVA; Interaction p=0.0769, F(27,405)=1.43; Genotype/drug p=0.3908, F(3,45)=1.02; Time p<0.001, F(9,405)=772.91
	Slope vs stimulus					Two-way RM ANOVA; Interaction p=0.2873, F(27,405)=1.14; Genotype/drug p=0.1908, F(3,45)=1.65; Time p<0.001, F(9,405)=588.28
NMDA fEPSP. (Drug_FLX treatment)	FV vs slope	Fig 5c				Two-way RM ANOVA; Interaction p<0.001***, F(39,585)=4.12; Genotype/drug p=0.2032, F(3,45)=1.60; Time p<0.001, F(13,585)=36.65
						Two-way RM ANOVA; Bonferroni posttests; WT-V vs KO-V - ns (0.05), ns (0.1), ns (0.15), ns (0.2), ns (0.25), ns (0.3), ns (0.35), ns (0.4), ns (0.45), ns (0.5), ns (0.55), ns (0.6), ns (0.7), p<0.05* (0.8); WT-F vs KO-V - ns (0.05), ns (0.1), ns (0.15), ns (0.2), ns (0.25), ns (0.3), ns (0.35), ns (0.4), ns (0.45), ns (0.5), p<0.05* (0.55), p<0.01** (0.6), p<0.001*** (0.7), p<0.001*** (0.8); WT-F …
	FV vs stimulus					Two-way RM ANOVA; Interaction p=0.4541, F(27,450)=1.009; Genotype/drug p<0.0001, F(3,450)=14.36; Time p<0.001, F(9,450)=221.2
	Slope vs stimulus					Two-way RM ANOVA; Interaction p<0.001***, F(27,405)=3.89; Genotype/drug p=0.0079**, F(3,45)=4.46; Time p<0.001, F(9,405)=26.15
						Two-way RM ANOVA; Bonferroni posttests; WT-V vs WT-F - ns (0.5), ns (1), ns (1.5), ns (2), ns (3), ns (4), ns (5), p<0.05* (6), ns (7) , p<0.05* (8); KO-V vs KO-F - ns (0.5), ns (1), ns (1.5), ns (2), ns (3), ns (4), ns (5), p<0.01** (6), ns (7) , p<0.05* (8); WT-F vs KO-V - ns (0.5), ns (1), ns (1.5), ns (2), ns (3), p<0.001*** (4), p<0.001*** (5), p<0.001*** (6), p<0.001*** (7) , p<0.001*** (8)
AMPA-NMDA fEPSP. (shPTPs injection)	AMPA-NMDA fEPSP. (shPTPs injection)	Fig 9a	WT-EGFP vs WT-shPTPS vs KO-EGFP vs KO-shPTPS	7 (3), 8 (3), 6 (3), 7 (3)	2-6 months	Two-way RM ANOVA; Interaction p=0.0004***, F(30,240)=2.257; Genotype/virus p=0.4826, F(3,24)=0.8453; Time p<0.0001, F(10,240)=22.62
						Two-way RM ANOVA; Bonferroni posttests; KO-EGFP vs KO-shPTPs - 0.0386* (0.8), 0.0074** (0.9), 0.0014** (1) / WT-shPTPs vs KO-shPTPs - 0.0195* (1.0)
AMPA fEPSP. (shPTPs injection)	FV vs slope	Fig 9b				Two-way RM ANOVA; Interaction p=0.8302, F(39,312)=0.7764; Genotype/virus p=0.3251, F(3,24)=1.217; Time p<0.0001, F(13,312)=238.8
	FV vs stimulus	Fig 9c				Two-way RM ANOVA; Interaction p=0.0232*, F(27,216)=1.680; Genotype/virus p=0.0875, F(3,24)=2.456; Time p<0.0001, F(9,216)=207.5
						Two-way RM ANOVA; Bonferroni posttests; WT-shPTPs vs KO-shPTPs - 0.0436* (5), 0.0118* (6), 0.0024** (7), 0.0007*** (8)
	Slope vs stimulus	Fig 9d				Two-way RM ANOVA; Interaction p=0.8530, F(27,216)=0.7715; Genotype/virus p=0.9570, F(3,24)=0.1039; Time p<0.0001, F(9,216)=246.6
NMDA fEPSP. (shPTPs injection)	FV vs slope	Fig 9e				Two-way RM ANOVA; Interaction p=0.0001***, F(39,312)=2.210; Genotype/virus p=0.0771, F(3,24)=2.580; Time p<0.0001, F(13,312)=28.89
						Two-way RM ANOVA; Bonferroni posttests; KO-EGFP vs KO-shPTPs - 0.0160* (0.7), 0.0017** (0.8) / WT-shPTPs vs KO-shPTPs - 0.0223* (0.5), 0.0087** (0.55), 0.0031** (0.6), 0.0011** (0.7), 0.0003*** (0.8)
	FV vs stimulus	Fig 9f				Two-way RM ANOVA; Interaction p=0.6389, F(27,216)=0.8809; Genotype/virus p=0.1338, F(3,24)=2.049; Time p<0.0001, F(9,216)=230.3
	Slope vs stimulus	Fig 9g				Two-way RM ANOVA; Interaction p=0.0953, F(27,216)=1.408; Genotype/virus p=0.0194*, F(3,24)=3.991; Time p<0.0001, F(9,216)=25.62
						Two-way RM ANOVA; Bonferroni posttests; KO-EGFP vs KO-shPTPs - 0.0058** (4), 0.0277* (5), 0.0076** (6) / WT-shPTPs vs KO-shPTPs - 0.0319* (7), 0.0143* (8)
Long-term potentiation	CA3-CA1 LTP (HFS)	Fig 7b,c	WT-V vs WT-FLX vs KO-V vs KO-FLX	9 (3), 10 (3), 11 (3), 11 (3)	2-3 months	Two-way ANOVA; Interaction p=0.0086**, F(1,37)=7.697, Drug p=0.5046, F(1,37)=0.454, Gene p=0.1893, F(1,37)=1.788
						Turkey posttests; WT-F vs KO-F, p=0.0270*; the other comparisons, ns
						Two-way RM ANOVA; Interaction p=0.8332, F(12,148)=0.61; Genotype/drug p=0.0302*, F(3,37)=3.32; Time p=0.7966, F(4,148)=0.42
						Two-way RM ANOVA; Bonferroni posttests; WT-FLX vs KO-FLX, p=0.0330*, the other combinations, ns
						One-way ANOVA, Bonferroni's Multiple Comparison Test; p=0.0302* F(3,37)=3.32
		Fig 7d	WT-V vs KO-V	9 (3), 11 (3)		T-test; p=0.2512
		Fig 7e	WT-V vs WT-FLX	9 (3), 10 (3)		T-test; p=0.0732
		Fig 7f	KO-V vs KO-FLX	11 (3), 11 (3)		T-test; p=0.0525
		Fig 7g	WT-FLX vs KO-FLX	10 (3), 11 (3)		T-test; p=0.0170*
BIOCHEMISTRY
WB (Hippocampus P2)	GluA1	Fig 8a (Supple Fig 5-4)	WT-V vs KO-V	3,3	2-3 months	Unpaired t-test; Two-tailed, p=0.12573
	p-GluA1 S831					Unpaired t-test; Two-tailed, p=0.4802
	p-S831/GluA1					Unpaired t-test; Two-tailed, p=0.73984
	p-GluA1 S845					Unpaired t-test; Two-tailed, p=0.62763
	p-S845/GluA1					Unpaired t-test; Two-tailed, p=0.50695
	GluN2B					Unpaired t-test; Two-tailed, p=0.49497
	p-GluN2B S1284					Unpaired t-test; Two-tailed, p=0.56721
	p-S1284/GluN2B					Unpaired t-test; Two-tailed, p=0.45994
	p-GluN2B S1303					Unpaired t-test; Two-tailed, p=0.55681
	p-S1303/GluN2B					Unpaired t-test; Two-tailed, p=0.79218
	p-GluN2B Y1336					Unpaired t-test; Two-tailed, p=0.87961
	p-Y1336/GluN2B					Unpaired t-test; Two-tailed, p=0.44987
	p-GluN2B Y1472					Unpaired t-test; Two-tailed, p=0.99368
	p-Y1472/GluN2B					Unpaired t-test; Two-tailed, p=0.716
	p-GluN2B S1480					Unpaired t-test; Two-tailed, p=0.8664
	p-S1480/GluN2B					Unpaired t-test; Two-tailed, p=0.91297
	GluA1		WT-FLX vs KO-FLX			Unpaired t-test; Two-tailed, p=0.81408
	p-GluA1 S831					Unpaired t-test; Two-tailed, p=0.0499*
	p-S831/GluA1					Unpaired t-test; Two-tailed, p=0.03589*
	p-GluA1 S845					Unpaired t-test; Two-tailed, p=0.01671*
	p-S845/GluA1					Unpaired t-test; Two-tailed, p=0.00136**
	GluN2B					Unpaired t-test; Two-tailed, p=0.37504
	p-GluN2B S1284					Unpaired t-test; Two-tailed, p=0.6442
	p-S1284/GluN2B					Unpaired t-test; Two-tailed, p=0.97049
	p-GluN2B S1303					Unpaired t-test; Two-tailed, p=0.00917**
	p-S1303/GluN2B					Unpaired t-test; Two-tailed, p=0.01621*
	p-GluN2B Y1336					Unpaired t-test; Two-tailed, p=0.90416
	p-Y1336/GluN2B					Unpaired t-test; Two-tailed, p=0.74098
	p-GluN2B Y1472					Unpaired t-test; Two-tailed, p=0.97622
	p-Y1472/GluN2B					Unpaired t-test; Two-tailed, p=0.37131
	p-GluN2B S1480					Unpaired t-test; Two-tailed, p=0.92498
	p-S1480/GluN2B					Unpaired t-test; Two-tailed, p=0.3823
	p-GluA1 S831	Fig 8b	WT-V vs KO-V vs WT-FLX vs KO-FLX	3, 3, 3, 3		Two-way ANOVA; Interaction p=0.0346*, F(1,8)=6.458, Drug p=0.0652, F(1,8)=4.56, Gene p=0.0206*, F(1,8)=8.277
						Turkey posttests; WT-V vs KO-F, p=0.0310*; KO-V vs KO-F, p=0.0432*; WT-F vs KO-F, p=0.0209*; the other comparisons, ns
						Two-way ANOVA, Bonferroni's Multiple Comparison Test; p=0.0254*, F(3,6)=6.55
						One-way ANOVA, Bonferroni's Multiple Comparison Test; p=0.0159* F(3,8)=6.431
			WT-F vs KO-F	3,3		Unpaired t-test; Two-tailed, p=0.048*
			WT-V vs WT-FLX (nomalized by WT-V)			Unpaired t-test; Two-tailed, p=0.0323*
	p-GluA1 S845		WT-V vs KO-V vs WT-FLX vs KO-FLX	3, 3, 3, 3		Two-way ANOVA; Interaction p=0.0085**, F(1,8)=11.99, Drug p=0.1774, F(1,8)=2.188, Gene p=0.0008***, F(1,8)=27.07
						Turkey posttests; WT-V vs KO-F, p=0.0065**; KO-V vs KO-F, p=0.0332*; WT-F vs KO-F, p=0.0013**; the other comparisons, ns
						Two-way ANOVA, Bonferroni's Multiple Comparison Test; p=0.0006***, F(3,6)=28.40
						One-way ANOVA, Bonferroni's Multiple Comparison Test; p=0.0016** F(3,8)=13.75
			WT-F vs KO-F	3,3		Unpaired t-test; Two-tailed, p=0.0002***
			WT-V vs WT-FLX (nomalized by WT-V)			Unpaired t-test; Two-tailed, p=0.0210*
	p-GluN2B S1303		WT-V vs KO-V vs WT-FLX vs KO-FLX	3, 3, 3, 3		Two-way ANOVA; Interaction p=0.2988, F(1,8)=1.234, Drug p=0.6192, F(1,8)=0.2672, Gene p=0.1514, F(1,8)=0.1514
						Two-way ANOVA, Bonferroni's Multiple Comparison Test; p=0.2234 F(3,6)=1.95
						One-way ANOVA, Bonferroni's Multiple Comparison Test; p=0.2823, F(3,8)=1.519
			WT-F vs KO-F	3,3		Unpaired t-test; Two-tailed, p=0.0492#
			WT-V vs WT-FLX (nomalized by WT-V)			Unpaired t-test; Two-tailed, p=0.1353

## Sheet: Supplefig
STATISTICAL ANALYSIS 1-2 (for Supple Fig)
Experiments	Parameter	Figure	Comparison	N	Age	Statistical tests and significance
BEHAVIOR
Homecage activity (Laboras)	Distance moved (m)	Supple Fig 1a	WT vs KO	11,10	2-4 months	Two-way RM ANOVA; Interaction p=0.2947, F(71,1349)=1.09; Genotype p=0.3278, F(1,19)=1.01; Time p<0.001, F(71,1349)=24.21
	Climbing duration (s)	Supple Fig 1b				Two-way RM ANOVA; Interaction p=0.0018**, F(71,1349)=1.58; Genotype p=0.0178*, F(1,19)=6.73; Time p<0.001, F(71,1349)=12.67
	Grooming duration (s)	Supple Fig 2e				Two-way RM ANOVA; Interaction p=0.5649, F(71,1349)=0.96; Genotype p=0.2632, F(1,19)=1.33; Time p<0.001, F(71,1349)=5.38
	Rearing duration (s)					Two-way RM ANOVA; Interaction p=0.1828, F(71,1349)=1.15; Genotype p=0.6997, F(1,19)=0.15; Time p<0.001, F(71,1349)=14.56
Open field test	Distance moved (m) 0 lux	Supple Fig 1c		16,12	2-4 months	Unpaired t-test; Two-tailed, p=0.6368
	Center locomotion (%) 0 lux	Supple Fig 1d				Unpaired t-test; Two-tailed, p=0.1393
	Distance moved (m) 120 lux	Supple Fig 1e		12,14		Unpaired t-test; Two-tailed, p=0.3900
	Center locomotion (%) 120 lux	Supple Fig 1f				Unpaired t-test; Two-tailed, p=0.2927
Rotarod	Latency to fall (constant 14 rpm)	Supple Fig 1g		16,12	3-5 months	Two-way RM ANOVA; Interaction p=0.0012**, F(2,52)=7.66; Genotype p=0.0831, F(1,26)=3.25; Time p<0.001, F(2,52)=20.53
						Two-way RM ANOVA; Bonferroni posttests; p<0.001*** (DAY1), ns (DAY2), ns (DAY3)
	Latency to fall (accelerating 4-40 rpm)	Supple Fig 1h		12, 14		Two-way RM ANOVA; Interaction p=0.0981, F(9,216)=1.67; Genotype p=0.0604, F(1,24)=3.88; Time p<0.001, F(9,216)=24.11
3-chamber test	Preference index (S1-O)	Supple Fig 2a		12,14	3-4 months	Unpaired t-test; Two-tailed, p=0.7135
	Preference index (S2-S1)	Supple Fig 2b				Unpaired t-test; Two-tailed, p=0.2290
Nest build	Nesting score	Supple Fig 2c		11, 12	3-5 months	Two-way RM ANOVA; Interaction p=0.2326, F(2,46)=1.51; Genotype p=0.3670, F(1,23)=0.85; Time p=0.4307, F(2,46)=0.86
PPI	Prepulse inhibition - 74dB	Supple Fig 2d		11, 14	2.5-3 months	Unpaired t-test; Two-tailed, p=0.9618
	Prepulse inhibition - 82dB					Unpaired t-test; Two-tailed, p=0.2158
	Prepulse inhibition - 90dB					Unpaired t-test; Two-tailed, p=0.2538
Spontaneous activity	% time - Grooming	Supple Fig 2f		12,14	2.5-4 months	Unpaired t-test; Two-tailed, p=0.7594
	% time - Rearing	Supple Fig 2g				Unpaired t-test; Two-tailed, p=0.6318
	% time - Digging	Supple Fig 2h				Unpaired t-test; Two-tailed, p=0.0058**
marble burying test	Buried marble	Supple Fig 2i		16,12	3-4 months	Unpaired t-test; Two-tailed, p=0.0020**
	Buried food					Unpaired t-test; Two-tailed, p=0.0170*
Elevated plus maze	% time in open arm	Supple Fig 2j		12,14	2.5-3.5 months	Unpaired t-test; Two-tailed, p=0.3359
	% time in closed arm					Unpaired t-test; Two-tailed, p=0.4799
Light dark box	Time in light box	Supple Fig 2k		16,12	2.5-4 months	Unpaired t-test; Two-tailed, p=0.5261
Tail suspension test	Immobility time	Supple Fig 2l		11, 14	3-5 months	Unpaired t-test; Two-tailed, p=0.6237
Forced swimming test		Supple Fig 2m				Unpaired t-test; Two-tailed, p=0.1592
Contextual fear	Contextual fear conditioning (0.8 mA, Day 1, Drug_Ifenprodil treatment)	Supple Fig 6a	WT vs KO	27 vs 22	2-3 months	Two-way RM ANOVA; Interaction p=0.9962, F(3,188)=0.01985; Genotype p=0.0437*, F(1,188)=4.124; Time p<0.0001****, F(3,188)=170.0
	Extinction (Day 8-10)	Supple Fig 6c	WT-V vs KO-V vs WT-IFN vs KO-IFN	13, 12, 14, 10		Two-way RM ANOVA; Interaction p=0.0025**, F(6,90)=3.698; Genotype/drug p=0.0822, F(3,45)=2.380; Time p<0.0001****, F(2,90)=140.2
			WT-V vs KO-V	13, 12		Two-way RM ANOVA; Interaction p=0.0227*, F(2,46)=4.117; Genotype p=0.1933, F(1,23)=1.796; Time p<0.0001****, F(2,46)=68.39
						Two-way RM ANOVA; Bonferroni posttests; ns, p=0.6442 (DAY 8); ns, p=0.0537 (DAY 9); ns, p>0.9999 (DAY 10)
	Extinction (Day 8)	Supple Fig 6d	WT-V vs KO-V vs WT-IFN vs KO-IFN	13, 12, 14, 10		Two-way ANOVA, Bonferroni multiple comparison test, p=0.0502, F (3,29)=2.931
						One-way ANOVA, p=0.2483, F (3,45)=1.615
			WT-V vs KO-V	13, 12		Unpaired t-test; Two-tailed, p=0.0864 (WT-V vs KO-V)
	Extinction (Day 9)		WT-V vs KO-V vs WT-IFN vs KO-IFN	13, 12, 14, 10		Two-way ANOVA, Bonferroni multiple comparison test, p=0.0008***, F (3,29)=7.356 ; p=0.0006*** (WT-IFN vs KO-V), p=0.0177* (WT-IFN vs KO-IFN)
						One-way ANOVA, p=0.0023**, F (3,45)=0.3613 (WT-IFN vs KO-V)
						Unpaired t-test; Two-tailed, p=0.0341# (WT-V vs KO-V); ns, p=0.1724 (KO-V vs KO-IFN); ns, p=0.1432 (WT-V vs WT-IFN); ns, p=0.4044 (WT-V vs KO-IFN)
	Extinction (Day 10)		WT-V vs KO-V vs WT-IFN vs KO-IFN			Two-way ANOVA, Bonferroni multiple comparison test, p=0.4098, F (3,29)=0.9932
						One-way ANOVA, p=0.4033, F (3,45)=0.7222
Cued fear	Cued fear conditioning & Cued fear memory & Contextual fear memory	Supple Fig 8a	WT vs SALM4 KO vs SALM3 KO vs SALM3/4 DKO	7, 9, 7, 6	2-3 months	Two-way RM ANOVA; Interaction p=0.0092**, F(18,150)=2.08; Genotype p=0.0077**, F(3,25)=4.97; Time p<0.001, F(6,150)=141.9
						Two-way RM ANOVA; Bonferroni posttests; WT vs SALM3/4 DKO (p=0.0154*)
	Cued fear conditioning	Supple Fig 8b				Two-way RM ANOVA; Interaction p=0.0152*, F(9,75)=2.49; Genotype p=0.0066**, F(3,25)=5.15; Time p<0.001, F(3,75)=234.28
						Two-way RM ANOVA; Bonferroni posttests; WT vs SALM3/4 DKO (p=0.0177*), SALM4 KO vs SALM3/4 DKO (p=0.0294*)
						One-way ANOVA, Bonferroni's Multiple Comparison Test; p=0.0085** F=4.852; WT vs SALM3/4 DKO (p=0.0432*) (After Shock 3, CS+US+, Context A)
	Cued fear conditioning (acquisition at shock 3)					Two-way ANOVA; Interaction p=0.9874, F(1,25)=0.0002544, SALM3 gene p=0.0008***, F(1,25)=14.53, SALM4 gene p=0.6033, F(1,25)=0.277
	Cued fear memory (CS+, altered context ;B)	Supple Fig 8c				Two-way ANOVA; Interaction p=0.5883, F(1,25)=0.3007, SALM3 gene p=0.0106*, F(1,25)=7.622, SALM4 gene p=0.6669, F(1,25)=0.1897
						One-way ANOVA, Bonferroni's Multiple Comparison Test; p=0.0713 F=2.643
	Contextual fear memory (CS-, context A)	Supple Fig 8d				Two-way ANOVA; Interaction p=0.1207, F(1,25)=2.581, SALM3 gene p=0.0381*, F(1,25)=4.797, SALM4 gene p=0.2337, F(1,25)=1.489
						One-way ANOVA, Bonferroni's Multiple Comparison Test; p=0.0556 F=2.886
			WT vs SALM4 KO	7, 9		Unpaired t-test; Two-tailed, p=0.0117*
			WT vs SALM3 KO	7, 7		Unpaired t-test; Two-tailed, p=0.0395*
			WT vs SALM3/4 DKO	7, 6		Unpaired t-test; Two-tailed, p=0.0077**
ELECTROPHYSIOLOGY
Paired-pulse facilitation	PPF	Supple Fig 3a	WT vs KO	9 (3), 10 (3)	8-9 weeks	p=0.1542 (PPF25), p=6114 (PPF50), p=0.3569 (PPF75), p=0.3884 (PPF100), p=0.7888 (PPF200), p=0.5581 (PPF300); Two-tailed, Unpaired t test, ns
Input-output relationship	I/O	Supple Fig 3b		16 (5), 19 (5)		FV vs slope ; p=0.2968 (0.05), p=0.5000 (0.1), p=4620 (0.15), p=0.4466 (0.2), p=0.5890 (0.25), p=0.5572 (0.3); Two-tailed, Unpaired t test, ns
Long-term potentiation	LTP (TBS)	Supple Fig 3c,d		8 (3), 7 (3)		No statistic differences (t-test)
	LTP (HFS)	Supple Fig 3e,f		10 (6), 11 (7)		No statistic differences (t-test)
Long-term depression	LTD	Supple Fig 3g,h		10(5), 12(4)		T-test; p=0.9738
Long-term potentiation	TA-CA1 LTP (HFS)	Supple Fig 3i-l	WT vs KO	11 (3), 12 (3)	2-3 months	T-test; p=0.7719
AMPA-NMDA fEPSP.	FV vs stimulus (AMPA fEPSP.)	Supple Fig 5a	WT-V vs KO-V vs WT-DCS vs KO-DCS vs WT-Memantine vs KO-Memantine	14 (4), 13 (4), 11 (3), 10 (3), 9 (3), 10 (3)	P56-91	Two-way RM ANOVA; Interaction p<0.0135*, F(45,549)=1.557; Genotype/drug p=0.1074, F(5,61)=1.900; Time p<0.001, F(9,549)=335.9
	Slope vs stimulus (AMPA fEPSP.)	Supple Fig 5b				Two-way RM ANOVA; Interaction p=0.8207, F(45,549)=0.8008; Genotype/drug p=0.5282, F(5,61)=0.8376; Time p<0.001, F(9,549)=418.0
	FV vs stimulus (NMDA fEPSP.)	Supple Fig 5c				Two-way RM ANOVA; Interaction p=0.1413, F(45,549)=1.24; Genotype/drug p=0.4273, F(5,61)=1.00; Time p<0.001, F(9,549)=202.61
	Slope vs stimulus (NMDA fEPSP.)	Supple Fig 5d				Two-way RM ANOVA; interaction p<0.001**, F(45,549)=3.23; Genotype/drug p=0.0030**, F(5,61)=4.06; Time p<0.001, F(9,549)=116.91
						Two-way RM ANOVA; Bonferroni posttests; WT-V vs WT-DCS p=0.1419, WT-DCS vs WT-Memantine p=0.0072**, KO-V vs KO-DCS; ns, p>0.9999, KO-V vs KO-Memantine; ns, p>0.9999, WT-V vs KO-V; ns, p=0.2259, WT-DCS vs KO-DCS; ns, p>0.9999, WT-Memantine vs KO-Memantine; ns, p>0.9999, WT-Memantine vs KO-V; p=0.0110*
BIOCHEMISTRY
WB (Hippocampus P2)	GluN2A	Supple Fig 7-1,2,3	WT-V vs KO-V, WT-FLX vs KO-FLX, WT-DCS vs KO-DCS, WT-Memantine vs KO-Memantine	3, 3	2-3 months	Unpaired t-test; Two-tailed, p=0.67134 (V)
						Unpaired t-test; Two-tailed, p=0.43328 (F)
						Unpaired t-test; Two-tailed, p=0.27715 (D)
						Unpaired t-test; Two-tailed, p=0.56433 (M)
	PSD-95					Unpaired t-test; Two-tailed, p=0.62602 (V)
						Unpaired t-test; Two-tailed, p=0.13572 (F)
						Unpaired t-test; Two-tailed, p=0.95949 (D)
						Unpaired t-test; Two-tailed, p=0.93830 (M)
	p-ERK					Unpaired t-test; Two-tailed, p=0.33781 (V)
						Unpaired t-test; Two-tailed, p=0.79793 (F)
						Unpaired t-test; Two-tailed, p=0.81724 (D)
						Unpaired t-test; Two-tailed, p=0.67196 (M)
	ERK					Unpaired t-test; Two-tailed, p=0.67764 (V)
						Unpaired t-test; Two-tailed, p=0.82611 (F)
						Unpaired t-test; Two-tailed, p=0.93529 (D)
						Unpaired t-test; Two-tailed, p=0.50034 (M)
	p-erk/ERK					Unpaired t-test; Two-tailed, p=0.56692 (V)
						Unpaired t-test; Two-tailed, p=0.77095 (F)
						Unpaired t-test; Two-tailed, p=0.82797 (D)
						Unpaired t-test; Two-tailed, p=0.34741 (M)
	GluN1					Unpaired t-test; Two-tailed, p=0.32408 (V)
						Unpaired t-test; Two-tailed, p=0.06675 (F)
						Unpaired t-test; Two-tailed, p=0.24815 (D)
						Unpaired t-test; Two-tailed, p=0.12440 (M)
	Homer					Unpaired t-test; Two-tailed, p=0.20151 (V)
						Unpaired t-test; Two-tailed, p=0.99980 (F)
						Unpaired t-test; Two-tailed, p=0.19898 (D)
						Unpaired t-test; Two-tailed, p=0.46925 (M)
	p-GluA1 831 (1)					Unpaired t-test; Two-tailed, p=0.48020 (V)
						Unpaired t-test; Two-tailed, p=0.04997* (F)*
						Unpaired t-test; Two-tailed, p=0.25567 (D)
						Unpaired t-test; Two-tailed, p=0.19770 (M)
	GluA1 (1)					Unpaired t-test; Two-tailed, p=0.12572 (V)
						Unpaired t-test; Two-tailed, p=0.81408 (F)
						Unpaired t-test; Two-tailed, p=0.69186 (D)
						Unpaired t-test; Two-tailed, p=0.95240 (M)
	p-831/GluA1 (1)					Unpaired t-test; Two-tailed, p=0.73984 (V)
						Unpaired t-test; Two-tailed, p=0.03589* (F)*
						Unpaired t-test; Two-tailed, p=0.60009 (D)
						Unpaired t-test; Two-tailed, p=0.49235 (M)
	p-GluA1 845 (1)					Unpaired t-test; Two-tailed, p=0.62763 (V)
						Unpaired t-test; Two-tailed, p=0.01671* (F)*
						Unpaired t-test; Two-tailed, p=0.34376 (D)
						Unpaired t-test; Two-tailed, p=0.59447 (M)
	GluA1 (1)					Unpaired t-test; Two-tailed, p=0.85964 (V)
						Unpaired t-test; Two-tailed, p=0.29443 (F)
						Unpaired t-test; Two-tailed, p=0.57415 (D)
						Unpaired t-test; Two-tailed, p=0.48044 (M)
	p-845/GluA1 (1)					Unpaired t-test; Two-tailed, p=0.50695 (V)
						Unpaired t-test; Two-tailed, p=0.00136** (F)**
						Unpaired t-test; Two-tailed, p=0.53338 (D)
						Unpaired t-test; Two-tailed, p=0.36198 (M)
	p-CamKII T286 (1)					Unpaired t-test; Two-tailed, p=0.60028 (V)
						Unpaired t-test; Two-tailed, p=0.95943 (F)
						Unpaired t-test; Two-tailed, p=0.29864 (D)
						Unpaired t-test; Two-tailed, p=0.73153 (M)
	CamKII (1)					Unpaired t-test; Two-tailed, p=0.71829 (V)
						Unpaired t-test; Two-tailed, p=0.56056 (F)
						Unpaired t-test; Two-tailed, p=0.25988 (D)
						Unpaired t-test; Two-tailed, p=0.57113 (M)
	p-T286/CamKII (1)					Unpaired t-test; Two-tailed, p=0.91916 (V)
						Unpaired t-test; Two-tailed, p=0.67395 (F)
						Unpaired t-test; Two-tailed, p=0.35990 (D)
						Unpaired t-test; Two-tailed, p=0.51538 (M)
	GluA2 (1)					Unpaired t-test; Two-tailed, p=0.54678 (V)
						Unpaired t-test; Two-tailed, p=0.08994 (F)
						Unpaired t-test; Two-tailed, p=0.19191 (D)
						Unpaired t-test; Two-tailed, p=0.70706 (M)
	p-CREB					Unpaired t-test; Two-tailed, p=0.97949 (V)
						Unpaired t-test; Two-tailed, p=0.80957 (F)
						Unpaired t-test; Two-tailed, p=0.68766 (D)
						Unpaired t-test; Two-tailed, p=0.43936 (M)
	CREB					Unpaired t-test; Two-tailed, p=0.70805 (V)
						Unpaired t-test; Two-tailed, p=0.98574 (F)
						Unpaired t-test; Two-tailed, p=0.57690 (D)
						Unpaired t-test; Two-tailed, p=0.51341 (M)
	p/CREB					Unpaired t-test; Two-tailed, p=0.76888 (V)
						Unpaired t-test; Two-tailed, p=0.75237 (F)
						Unpaired t-test; Two-tailed, p=0.28150 (D)
						Unpaired t-test; Two-tailed, p=0.57479 (M)
	p-GluN2B Y1472					Unpaired t-test; Two-tailed, p=0.99367 (V)
						Unpaired t-test; Two-tailed, p=0.97622 (F)
						Unpaired t-test; Two-tailed, p=0.76831 (D)
						Unpaired t-test; Two-tailed, p=0.12591 (M)
	GluN2B					Unpaired t-test; Two-tailed, p=0.88686 (V)
						Unpaired t-test; Two-tailed, p=0.52521 (F)
						Unpaired t-test; Two-tailed, p=0.56164 (D)
						Unpaired t-test; Two-tailed, p=0.12349 (M)
	p-Y1472/GluN2B					Unpaired t-test; Two-tailed, p=0.71600 (V)
						Unpaired t-test; Two-tailed, p=0.37131 (F)
						Unpaired t-test; Two-tailed, p=0.63760 (D)
						Unpaired t-test; Two-tailed, p=0.38546 (M)
	p-GluN2B S1303 (1)					Unpaired t-test; Two-tailed, p=0.65826 (V)
						Unpaired t-test; Two-tailed, p=0.10922 (F)
						Unpaired t-test; Two-tailed, p=0.65800 (D)
						Unpaired t-test; Two-tailed, p=0.48927 (M)
	GluN2B (1)					Unpaired t-test; Two-tailed, p=0.36589 (V)
						Unpaired t-test; Two-tailed, p=0.46108 (F)
						Unpaired t-test; Two-tailed, p=0.93947 (D)
						Unpaired t-test; Two-tailed, p=0.78691 (M)
	p-S1303/GluN2B (1)					Unpaired t-test; Two-tailed, p=0.97810 (V)
						Unpaired t-test; Two-tailed, p=0.04911* (F)*
						Unpaired t-test; Two-tailed, p=0.72378 (D)
						Unpaired t-test; Two-tailed, p=0.18289 (M)
	b-catenin					Unpaired t-test; Two-tailed, p=0.62371 (V)
						Unpaired t-test; Two-tailed, p=0.23642 (F)
						Unpaired t-test; Two-tailed, p=0.64204 (D)
						Unpaired t-test; Two-tailed, p=0.77935 (M)
	p-GSK3b (1)					Unpaired t-test; Two-tailed, p=0.68595 (V)
						Unpaired t-test; Two-tailed, p=0.12884 (F)
						Unpaired t-test; Two-tailed, p=0.15707 (D)
						Unpaired t-test; Two-tailed, p=0.11256 (M)
	GSK3b (1)					Unpaired t-test; Two-tailed, p=0.60757 (V)
						Unpaired t-test; Two-tailed, p=0.84924 (F)
						Unpaired t-test; Two-tailed, p=0.78140 (D)
						Unpaired t-test; Two-tailed, p=0.85469 (M)
	p-GSK3b/GSK3b (1)					Unpaired t-test; Two-tailed, p=0.62593 (V)
						Unpaired t-test; Two-tailed, p=0.05002 (F)
						Unpaired t-test; Two-tailed, p=0.25306 (D)
						Unpaired t-test; Two-tailed, p=0.05328 (M)
	p-GluN2B S1284					Unpaired t-test; Two-tailed, p=0.56721 (V)
						Unpaired t-test; Two-tailed, p=0.64420 (F)
						Unpaired t-test; Two-tailed, p=0.55070 (D)
						Unpaired t-test; Two-tailed, p=0.40584 (M)
	GluN2B					Unpaired t-test; Two-tailed, p=0.76490 (V)
						Unpaired t-test; Two-tailed, p=0.54749 (F)
						Unpaired t-test; Two-tailed, p=0.33012 (D)
						Unpaired t-test; Two-tailed, p=0.16470 (M)
	p-S1284/GluN2B					Unpaired t-test; Two-tailed, p=0.45994 (V)
						Unpaired t-test; Two-tailed, p=0.97049 (F)
						Unpaired t-test; Two-tailed, p=0.21405 (D)
						Unpaired t-test; Two-tailed, p=0.16859 (M)
	p-GluA1 831 (2)					Unpaired t-test; Two-tailed, p=0.74821 (V)
						Unpaired t-test; Two-tailed, p=0.03227* (F)*
						Unpaired t-test; Two-tailed, p=0.48501 (D)
						Unpaired t-test; Two-tailed, p=0.21541 (M)
	GluA1 (2)					Unpaired t-test; Two-tailed, p=0.94454 (V)
						Unpaired t-test; Two-tailed, p=0.17572 (F)
						Unpaired t-test; Two-tailed, p=0.30244 (D)
						Unpaired t-test; Two-tailed, p=0.19171 (M)
	p-831/GluA1 (2)					Unpaired t-test; Two-tailed, p=0.93101 (V)
						Unpaired t-test; Two-tailed, p=0.00162* (F)*
						Unpaired t-test; Two-tailed, p=0.68210 (D)
						Unpaired t-test; Two-tailed, p=0.38753 (M)
	p-CamKII T286 (2)					Unpaired t-test; Two-tailed, p=0.84162 (V)
						Unpaired t-test; Two-tailed, p=0.19287 (F)
						Unpaired t-test; Two-tailed, p=0.55798 (D)
						Unpaired t-test; Two-tailed, p=0.21181 (M)
	CamKII (2)					Unpaired t-test; Two-tailed, p=0.48561 (V)
						Unpaired t-test; Two-tailed, p=0.31937 (F)
						Unpaired t-test; Two-tailed, p=0.60957 (D)
						Unpaired t-test; Two-tailed, p=0.10517 (M)
	p-T286/CamKII (2)					Unpaired t-test; Two-tailed, p=0.43140 (V)
						Unpaired t-test; Two-tailed, p=0.11713 (F)
						Unpaired t-test; Two-tailed, p=0.34983 (D)
						Unpaired t-test; Two-tailed, p=0.77898 (M)
	p-GluN2B Y1336					Unpaired t-test; Two-tailed, p=0.879619 (V)
						Unpaired t-test; Two-tailed, p=0.90416 (F)
						Unpaired t-test; Two-tailed, p=0.40608 (D)
						Unpaired t-test; Two-tailed, p=0.09816 (M)
	GluN2B					Unpaired t-test; Two-tailed, p=0.26704 (V)
						Unpaired t-test; Two-tailed, p=0.52437 (F)
						Unpaired t-test; Two-tailed, p=0.13983 (D)
						Unpaired t-test; Two-tailed, p=0.10881 (M)
	p-Y1336/GluN2B					Unpaired t-test; Two-tailed, p=0.44987 (V)
						Unpaired t-test; Two-tailed, p=0.74098 (F)
						Unpaired t-test; Two-tailed, p=0.20869 (D)
						Unpaired t-test; Two-tailed, p=0.32779 (M)
	p-GluA1 845 (2)					Unpaired t-test; Two-tailed, p=0.67488 (V)
						Unpaired t-test; Two-tailed, p=0.02833* (F)*
						Unpaired t-test; Two-tailed, p=0.19727 (D)
						Unpaired t-test; Two-tailed, p=0.13201 (M)
	GluA1 (2)					Unpaired t-test; Two-tailed, p=0.39132 (V)
						Unpaired t-test; Two-tailed, p=0.22687 (F)
						Unpaired t-test; Two-tailed, p=0.85646 (D)
						Unpaired t-test; Two-tailed, p=0.46756 (M)
	p-845/GluA1 (2)					Unpaired t-test; Two-tailed, p=0.39131 (V)
						Unpaired t-test; Two-tailed, p=0.01846* (F)*
						Unpaired t-test; Two-tailed, p=0.61195 (D)
						Unpaired t-test; Two-tailed, p=0.98804 (M)
	p-GluN2B S1480					Unpaired t-test; Two-tailed, p=0.08664 (V)
						Unpaired t-test; Two-tailed, p=0.92498 (F)
						Unpaired t-test; Two-tailed, p=0.15524 (D)
						Unpaired t-test; Two-tailed, p=0.23744 (M)
	GluN2B					Unpaired t-test; Two-tailed, p=0.28783 (V)
						Unpaired t-test; Two-tailed, p=0.33812 (F)
						Unpaired t-test; Two-tailed, p=0.16594 (D)
						Unpaired t-test; Two-tailed, p=0.25553 (M)
	p-S1480/GluN2B					Unpaired t-test; Two-tailed, p=0.91297 (V)
						Unpaired t-test; Two-tailed, p=0.38230 (F)
						Unpaired t-test; Two-tailed, p=0.64509 (D)
						Unpaired t-test; Two-tailed, p=0.16378 (M)
	p-PKC (1)					Unpaired t-test; Two-tailed, p=0.59074 (V)
						Unpaired t-test; Two-tailed, p=0.19745 (F)
						Unpaired t-test; Two-tailed, p=0.18855 (D)
						Unpaired t-test; Two-tailed, p=0.07408 (M)
	PKCa (1)					Unpaired t-test; Two-tailed, p=0.58140 (V)
						Unpaired t-test; Two-tailed, p=0.68667 (F)
						Unpaired t-test; Two-tailed, p=0.68917 (D)
						Unpaired t-test; Two-tailed, p=0.80918 (M)
	p-PKC/PKCa (1)					Unpaired t-test; Two-tailed, p=0.81019 (V)
						Unpaired t-test; Two-tailed, p=0.17099 (F)
						Unpaired t-test; Two-tailed, p=0.20081 (D)
						Unpaired t-test; Two-tailed, p=0.19893 (M)
	p-GSK3b (2)					Unpaired t-test; Two-tailed, p=0.89187 (V)
						Unpaired t-test; Two-tailed, p=0.22457 (F)
						Unpaired t-test; Two-tailed, p=0.13087 (D)
						Unpaired t-test; Two-tailed, p=0.23928 (M)
	GSK3b (2)					Unpaired t-test; Two-tailed, p=0.80948 (V)
						Unpaired t-test; Two-tailed, p=0.30914 (F)
						Unpaired t-test; Two-tailed, p=0.15733 (D)
						Unpaired t-test; Two-tailed, p=0.27060 (M)
	p-GSK3b/GSK3b (2)					Unpaired t-test; Two-tailed, p=0.93892 (V)
						Unpaired t-test; Two-tailed, p=0.16648 (F)
						Unpaired t-test; Two-tailed, p=0.27343 (D)
						Unpaired t-test; Two-tailed, p=0.21826 (M)
	GluN2B					Unpaired t-test; Two-tailed, p=0.49497 (V)
						Unpaired t-test; Two-tailed, p=0.37504 (F)
						Unpaired t-test; Two-tailed, p=0.64524 (D)
						Unpaired t-test; Two-tailed, p=0.89172 (M)
	p-PKC (2)					Unpaired t-test; Two-tailed, p=0.90580 (V)
						Unpaired t-test; Two-tailed, p=0.25075 (F)
						Unpaired t-test; Two-tailed, p=0.18569 (D)
						Unpaired t-test; Two-tailed, p=0.17794 (M)
	PKCa (2)					Unpaired t-test; Two-tailed, p=0.68255 (V)
						Unpaired t-test; Two-tailed, p=0.47425 (F)
						Unpaired t-test; Two-tailed, p=0.83147 (D)
						Unpaired t-test; Two-tailed, p=0.30550 (M)
	p-PKC/PKCa (2)					Unpaired t-test; Two-tailed, p=0.75736 (V)
						Unpaired t-test; Two-tailed, p=0.16317 (F)
						Unpaired t-test; Two-tailed, p=0.27586 (D)
						Unpaired t-test; Two-tailed, p=0.15654 (M)
	p-GluN2B S1303 (2)					Unpaired t-test; Two-tailed, p=0.55681 (V)
						Unpaired t-test; Two-tailed, p=0.00917** (F)**
						Unpaired t-test; Two-tailed, p=0.05128 (D)
						Unpaired t-test; Two-tailed, p=0.64305 (M)
	GluN2B (2)					Unpaired t-test; Two-tailed, p=0.57722 (V)
						Unpaired t-test; Two-tailed, p=0.48392 (F)
						Unpaired t-test; Two-tailed, p=0.08867 (D)
						Unpaired t-test; Two-tailed, p=0.29557 (M)
	p-S1303/GluN2B (2)					Unpaired t-test; Two-tailed, p=0.79217 (V)
						Unpaired t-test; Two-tailed, p=0.01621* (F)*
						Unpaired t-test; Two-tailed, p=0.16078 (D)
						Unpaired t-test; Two-tailed, p=0.99709 (M)
	p-GluA2					Unpaired t-test; Two-tailed, p=0.52662 (V)
						Unpaired t-test; Two-tailed, p=0.43967 (F)
						Unpaired t-test; Two-tailed, p=0.29718 (D)
						Unpaired t-test; Two-tailed, p=0.44353 (M)
	GluA2 (2)					Unpaired t-test; Two-tailed, p=0.62239 (V)
						Unpaired t-test; Two-tailed, p=0.18171 (F)
						Unpaired t-test; Two-tailed, p=0.56613 (D)
						Unpaired t-test; Two-tailed, p=0.45970 (M)
	p-/GluA2					Unpaired t-test; Two-tailed, p=0.73080 (V)
						Unpaired t-test; Two-tailed, p=0.68298 (F)
						Unpaired t-test; Two-tailed, p=0.70810 (D)
						Unpaired t-test; Two-tailed, p=0.85297 (M)
	p-PKA					Unpaired t-test; Two-tailed, p=0.87280 (V)
						Unpaired t-test; Two-tailed, p=0.15887 (F)
						Unpaired t-test; Two-tailed, p=0.06943 (D)
						Unpaired t-test; Two-tailed, p=0.30688 (M)
